# Supplementary material for: Boundaries steer the contraction of active gels
Source: Nat Commun. 2016 Oct 14;7:13120. doi: 10.1038/ncomms13120 (PMC5067607; doi:10.1038/ncomms13120)
Supplement: Supplementary Software 1 — MathematicaTM Notebook that calculates the force-free stationary state as described in Supplementary Section 1. [file ncomms13120-s4.txt]

(* Content-type: application/vnd.wolfram.mathematica *)

(*** Wolfram Notebook File ***)
(* http://www.wolfram.com/nb *)

(* CreatedBy='Mathematica 10.2' *)

(*CacheID: 234*)
(* Internal cache information:
NotebookFileLineBreakTest
NotebookFileLineBreakTest
NotebookDataPosition[       158,          7]
NotebookDataLength[   3590175,      54009]
NotebookOptionsPosition[   3587090,      53900]
NotebookOutlinePosition[   3587435,      53915]
CellTagsIndexPosition[   3587392,      53912]
WindowFrame->Normal*)

(* Beginning of Notebook Content *)
Notebook[{

Cell[CellGroupData[{
Cell[TextData[{
 "Supplementary ",
 StyleBox["Mathematica",
  FontSlant->"Italic"],
 " Notebook"
}], "Title",
 CellChangeTimes->{{3.6623688048208723`*^9, 3.6623688138632517`*^9}, {
  3.6781056623156576`*^9, 3.6781056678469725`*^9}}],

Cell[TextData[{
 StyleBox["Boundaries steer the contraction of active gels\n",
  FontSlant->"Italic"],
 "M. Schuppler, F. Keber, M. Kr\[ODoubleDot]ger, A.R. Bausch\n21 Jan 2016"
}], "Text",
 CellChangeTimes->{{3.6623689088814974`*^9, 3.662368941271439*^9}, {
  3.6633511067683153`*^9, 3.6633511181279655`*^9}, {3.6781054054936895`*^9, 
  3.678105408978034*^9}, {3.6781056330185843`*^9, 3.6781056334560633`*^9}}],

Cell[CellGroupData[{

Cell["\<\
Algorithm: (i) Define graphics, (ii) Setup and solve static spring network \
model subject to periodic boundary conditions\
\>", "Subsection",
 CellChangeTimes->{{3.662358377662633*^9, 3.6623584001535482`*^9}, {
  3.6623632446406927`*^9, 3.662363253356804*^9}, {3.662366817505859*^9, 
  3.662366833762164*^9}, {3.6623694659167337`*^9, 3.6623694687407084`*^9}, {
  3.6623696306122675`*^9, 3.662369643547467*^9}, {3.6623699680088186`*^9, 
  3.662369978623185*^9}, {3.6781053703839664`*^9, 3.6781053776652946`*^9}}],

Cell[BoxData[{
 RowBox[{
  RowBox[{
   RowBox[{
    RowBox[{"rInit", "[", 
     RowBox[{"i_", ",", "j_"}], "]"}], ":=", 
    RowBox[{"{", 
     RowBox[{"i", ",", "j"}], "}"}]}], ";"}], "\n"}], "\n", 
 RowBox[{
  RowBox[{
   RowBox[{
    RowBox[{"SHOW", "[", "R_", "]"}], ":=", 
    RowBox[{"Show", "[", "\n", " ", 
     RowBox[{
      RowBox[{"Graphics", "[", 
       RowBox[{"{", 
        RowBox[{
         RowBox[{"PointSize", "[", 
          RowBox[{"0.08", "/", "H"}], "]"}], ",", 
         RowBox[{"Point", "[", 
          RowBox[{"Flatten", "[", 
           RowBox[{
            RowBox[{"Table", "[", 
             RowBox[{
              RowBox[{"R", "[", 
               RowBox[{"i", ",", "j"}], "]"}], ",", 
              RowBox[{"{", 
               RowBox[{"i", ",", 
                RowBox[{"-", "H"}], ",", "H"}], "}"}], ",", 
              RowBox[{"{", 
               RowBox[{"j", ",", 
                RowBox[{"-", "H"}], ",", "H"}], "}"}]}], "]"}], ",", "1"}], 
           "]"}], "]"}]}], "}"}], "]"}], ",", "\[IndentingNewLine]", " ", 
      RowBox[{"Graphics", "[", 
       RowBox[{"{", 
        RowBox[{
         RowBox[{"PointSize", "[", 
          RowBox[{"0.2", "/", "H"}], "]"}], ",", 
         RowBox[{"Point", "[", 
          RowBox[{"Flatten", "[", 
           RowBox[{
            RowBox[{"Table", "[", 
             RowBox[{
              RowBox[{"If", "[", 
               RowBox[{
                RowBox[{
                 RowBox[{"s", "[", 
                  RowBox[{"i", ",", "j"}], "]"}], "\[Equal]", "1"}], ",", 
                RowBox[{"R", "[", 
                 RowBox[{"i", ",", "j"}], "]"}], ",", 
                RowBox[{"{", 
                 RowBox[{"0", ",", "0"}], "}"}]}], "]"}], ",", 
              RowBox[{"{", 
               RowBox[{"i", ",", 
                RowBox[{"-", "H"}], ",", "H"}], "}"}], ",", 
              RowBox[{"{", 
               RowBox[{"j", ",", 
                RowBox[{"-", "H"}], ",", "H"}], "}"}]}], "]"}], ",", "1"}], 
           "]"}], "]"}]}], "}"}], "]"}]}], "\[IndentingNewLine]", "]"}]}], 
   ";"}], " ", "\n"}], "\n", 
 RowBox[{
  RowBox[{"CALC", " ", ":=", " ", 
   RowBox[{"Module", "[", 
    RowBox[{
     RowBox[{"{", "}"}], ",", " ", 
     RowBox[{
      RowBox[{"Clear", "[", "r", "]"}], ";", "\n", " ", 
      RowBox[{
       RowBox[{"r", "[", 
        RowBox[{"i_", ",", "j_"}], "]"}], ":=", " ", 
       RowBox[{
        RowBox[{"{", 
         RowBox[{
          RowBox[{"-", 
           RowBox[{"x", "[", 
            RowBox[{
             RowBox[{"-", "i"}], ",", "j"}], "]"}]}], ",", 
          RowBox[{"y", "[", 
           RowBox[{
            RowBox[{"-", "i"}], ",", "j"}], "]"}]}], "}"}], "/;", 
        RowBox[{"i", "<", "0"}]}]}], ";", "       ", 
      RowBox[{"(*", " ", 
       RowBox[{
        RowBox[{"assuming", " ", "pointsymmetric", " ", "pattern"}], ",", " ", 
        RowBox[{
        "comment", " ", "out", " ", "this", " ", "line", " ", "for", " ", 
         "asymmetric", " ", "patterns"}]}], " ", "*)"}], "\n", " ", 
      RowBox[{
       RowBox[{"r", "[", 
        RowBox[{"i_", ",", "j_"}], "]"}], ":=", " ", 
       RowBox[{
        RowBox[{"{", " ", 
         RowBox[{
          RowBox[{"x", "[", 
           RowBox[{"i", ",", 
            RowBox[{"-", "j"}]}], "]"}], ",", 
          RowBox[{"-", 
           RowBox[{"y", "[", 
            RowBox[{"i", ",", 
             RowBox[{"-", "j"}]}], "]"}]}]}], "}"}], "/;", 
        RowBox[{"j", "<", "0"}]}]}], ";", "      ", 
      RowBox[{"(*", " ", 
       RowBox[{
        RowBox[{"assuming", " ", "pointsymmetric", " ", "pattern"}], ",", " ", 
        RowBox[{
        "comment", " ", "out", " ", "this", " ", "line", " ", "for", " ", 
         "asymmetric", " ", "patterns"}]}], " ", "*)"}], "\n", " ", 
      RowBox[{
       RowBox[{"r", "[", 
        RowBox[{"i_", ",", "j_"}], "]"}], ":=", 
       RowBox[{"{", 
        RowBox[{
         RowBox[{"x", "[", 
          RowBox[{"i", ",", "j"}], "]"}], ",", 
         RowBox[{"y", "[", 
          RowBox[{"i", ",", "j"}], "]"}]}], "}"}]}], ";", "\n", " ", 
      RowBox[{"Lbox", " ", "=", " ", 
       RowBox[{"1", " ", "+", " ", 
        RowBox[{"2", " ", "H"}]}]}], ";", "                                ", 
      RowBox[{"Print", "[", 
       RowBox[{
       "\"\<Box size \>\"", ",", "Lbox", ",", "\"\< x \>\"", ",", "Lbox"}], 
       "]"}], ";", "\[IndentingNewLine]", " ", 
      RowBox[{
       RowBox[{"Shift", "[", "index_", "]"}], ":=", " ", 
       RowBox[{
        RowBox[{"Round", "[", 
         RowBox[{"index", "/", "Lbox"}], "]"}], "Lbox"}]}], ";", 
      "\[IndentingNewLine]", " ", 
      RowBox[{
       RowBox[{"TrueIndex", "[", "index_", "]"}], ":=", " ", 
       RowBox[{"index", "-", 
        RowBox[{"Shift", "[", "index", "]"}]}]}], ";", "\[IndentingNewLine]", 
      " ", 
      RowBox[{
       RowBox[{"Connector", "[", 
        RowBox[{"i1_", ",", "j1_", ",", "i2_", ",", "j2_"}], "]"}], ":=", " ", 
       RowBox[{
        RowBox[{"r", "@@", 
         RowBox[{"TrueIndex", "[", 
          RowBox[{"{", 
           RowBox[{"i1", ",", "j1"}], "}"}], "]"}]}], "-", 
        RowBox[{"r", "@@", 
         RowBox[{"TrueIndex", "[", 
          RowBox[{"{", 
           RowBox[{"i2", ",", "j2"}], "}"}], "]"}]}]}]}], ";", 
      "\[IndentingNewLine]", " ", 
      RowBox[{
       RowBox[{"TrueConnector", "[", 
        RowBox[{"i1_", ",", "j1_", ",", "i2_", ",", "j2_"}], "]"}], ":=", " ", 
       RowBox[{"{", 
        RowBox[{
         RowBox[{
          RowBox[{
           RowBox[{"Connector", "[", 
            RowBox[{"i1", ",", "j1", ",", "i2", ",", "j2"}], "]"}], "[", 
           RowBox[{"[", "1", "]"}], "]"}], "+", 
          RowBox[{"Shift", "[", "i1", "]"}], "-", 
          RowBox[{"Shift", "[", "i2", "]"}]}], ",", 
         RowBox[{
          RowBox[{
           RowBox[{"Connector", "[", 
            RowBox[{"i1", ",", "j1", ",", "i2", ",", "j2"}], "]"}], "[", 
           RowBox[{"[", "2", "]"}], "]"}], "+", 
          RowBox[{"Shift", "[", "j1", "]"}], "-", 
          RowBox[{"Shift", "[", "j2", "]"}]}]}], "}"}]}], ";", "\n", " ", 
      RowBox[{
       RowBox[{"x", "[", 
        RowBox[{"0", ",", "0"}], "]"}], " ", "=", " ", "0"}], ";", " ", 
      RowBox[{
       RowBox[{"y", "[", 
        RowBox[{"0", ",", "0"}], "]"}], " ", "=", " ", "0"}], ";", " ", 
      "\[IndentingNewLine]", " ", 
      RowBox[{
       RowBox[{"f", "[", 
        RowBox[{"i1_", ",", "j1_", ",", "i2_", ",", "j2_"}], "]"}], ":=", " ", 
       RowBox[{
        RowBox[{"-", 
         RowBox[{"kspring", "@@", 
          RowBox[{"TrueIndex", "[", 
           RowBox[{"{", 
            RowBox[{"i1", ",", "j1", ",", "i2", ",", "j2"}], "}"}], "]"}]}]}], 
        RowBox[{"TrueConnector", "[", 
         RowBox[{"i1", ",", "j1", ",", "i2", ",", "j2"}], "]"}]}]}], ";", 
      "\n", " ", 
      RowBox[{
       RowBox[{"kspring", "[", 
        RowBox[{"i_", ",", "j_", ",", "mu_", ",", "nu_"}], "]"}], ":=", " ", 
       RowBox[{"1", "+", 
        RowBox[{
         RowBox[{"(", 
          RowBox[{
           RowBox[{"1", "/", "K"}], "-", "1"}], ")"}], 
         RowBox[{"s", "[", 
          RowBox[{"i", ",", "j"}], "]"}], 
         RowBox[{"s", "[", 
          RowBox[{"mu", ",", "nu"}], "]"}]}]}]}], ";", "\[IndentingNewLine]", 
      " ", 
      RowBox[{
       RowBox[{"F", "[", 
        RowBox[{"i_", ",", "j_"}], "]"}], ":=", " ", 
       RowBox[{
        RowBox[{"f", "[", 
         RowBox[{"i", ",", "j", ",", 
          RowBox[{"i", "+", "1"}], ",", "j"}], "]"}], "+", 
        RowBox[{"f", "[", 
         RowBox[{"i", ",", "j", ",", 
          RowBox[{"i", "-", "1"}], ",", "j"}], "]"}], "+", 
        RowBox[{"f", "[", 
         RowBox[{"i", ",", "j", ",", "i", ",", 
          RowBox[{"j", "+", "1"}]}], "]"}], "+", 
        RowBox[{"f", "[", 
         RowBox[{"i", ",", "j", ",", "i", ",", 
          RowBox[{"j", "-", "1"}]}], "]"}]}]}], ";", "\n", " ", 
      RowBox[{"eqs", " ", "=", " ", 
       RowBox[{"Flatten", "[", 
        RowBox[{"Table", "[", 
         RowBox[{
          RowBox[{"{", 
           RowBox[{
            RowBox[{
             RowBox[{
              RowBox[{"F", "[", 
               RowBox[{"i", ",", "j"}], "]"}], "[", 
              RowBox[{"[", "1", "]"}], "]"}], "\[Equal]", "0"}], ",", 
            RowBox[{
             RowBox[{
              RowBox[{"F", "[", 
               RowBox[{"i", ",", "j"}], "]"}], "[", 
              RowBox[{"[", "2", "]"}], "]"}], "==", "0"}]}], "}"}], ",", 
          RowBox[{"{", 
           RowBox[{"i", ",", 
            RowBox[{"-", "H"}], ",", "H"}], "}"}], ",", 
          RowBox[{"{", 
           RowBox[{"j", ",", 
            RowBox[{"-", "H"}], ",", "H"}], "}"}]}], "]"}], "]"}]}], ";", " ", 
      RowBox[{"Tic", "=", 
       RowBox[{"TimeUsed", "[", "]"}]}], ";", " ", "\[IndentingNewLine]", " ", 
      RowBox[{"Solution", " ", "=", " ", 
       RowBox[{
        RowBox[{"Solve", "[", "eqs", "]"}], "[", 
        RowBox[{"[", "1", "]"}], "]"}]}], ";", "                    ", 
      RowBox[{"Print", "[", 
       RowBox[{
        RowBox[{
         RowBox[{"TimeUsed", "[", "]"}], "-", "Tic"}], ",", " ", 
        "\"\< secs used to obtain solution for \>\"", ",", 
        RowBox[{"2", " ", 
         RowBox[{"Lbox", "^", "2"}]}], ",", "\"\< coordinates\>\""}], "]"}], 
      ";", "\[IndentingNewLine]", " ", 
      RowBox[{
       RowBox[{"rFinal", "[", 
        RowBox[{"i_", ",", "j_"}], "]"}], ":=", " ", 
       RowBox[{
        RowBox[{"r", "[", 
         RowBox[{"i", ",", "j"}], "]"}], "/.", "Solution"}]}], ";"}]}], "\n", 
    "]"}]}], ";"}]}], "Code",
 CellChangeTimes->{{3.6623628651279526`*^9, 3.6623628710144615`*^9}, {
  3.6623630306873026`*^9, 3.662363220014575*^9}, {3.662363426622214*^9, 
  3.6623634365551033`*^9}, {3.66236619880126*^9, 3.6623662140155582`*^9}, {
  3.6623696245639906`*^9, 3.6623696249992995`*^9}, {3.6623696828452387`*^9, 
  3.662369818259119*^9}, {3.6623698532470756`*^9, 3.6623699093046527`*^9}}]
}, Closed]],

Cell[CellGroupData[{

Cell["\<\
User: Define geometry: Specify stimulated nodes: stimulated (s=1) or \
unstimulated (s=0) \
\>", "Subsection",
 CellChangeTimes->{{3.662358377662633*^9, 3.6623584001535482`*^9}, {
   3.662363281397257*^9, 3.6623632877496586`*^9}, {3.6623635861045933`*^9, 
   3.662363588056963*^9}, {3.6623636388235884`*^9, 3.662363639552091*^9}, {
   3.6623637542635717`*^9, 3.662363756247974*^9}, {3.662366296949245*^9, 
   3.6623663525025034`*^9}, {3.6623664528506255`*^9, 3.662366455900441*^9}, 
   3.66236700061515*^9, {3.662369392981099*^9, 3.6623694067418337`*^9}, {
   3.6623694925565577`*^9, 3.662369499036146*^9}}],

Cell[CellGroupData[{

Cell["Definition: Rectangle", "Subsubsection",
 CellChangeTimes->{{3.662358377662633*^9, 3.6623584001535482`*^9}, {
  3.662363281397257*^9, 3.6623632877496586`*^9}, {3.6623635861045933`*^9, 
  3.662363588056963*^9}, {3.662366341800092*^9, 3.6623663430978765`*^9}, {
  3.6623663830678325`*^9, 3.6623663842185526`*^9}, {3.6781055074237165`*^9, 
  3.6781055137050776`*^9}}],

Cell[BoxData[
 RowBox[{
  RowBox[{
   RowBox[{"RECTANGLE", "[", 
    RowBox[{"Lx_", ",", "Ly_"}], "]"}], " ", ":=", " ", 
   RowBox[{"Module", "[", 
    RowBox[{
     RowBox[{"{", "}"}], ",", "\n", " ", 
     RowBox[{
      RowBox[{"H", "  ", "=", " ", 
       RowBox[{"2", " ", 
        RowBox[{"Max", "[", 
         RowBox[{"Lx", ",", "Ly"}], "]"}]}]}], ";", "\n", " ", 
      RowBox[{"Clear", "[", "s", "]"}], ";", "\[IndentingNewLine]", " ", 
      RowBox[{
       RowBox[{"s", "[", 
        RowBox[{"i_", ",", "j_"}], "]"}], ":=", 
       RowBox[{"1", "/;", 
        RowBox[{"(", 
         RowBox[{
          RowBox[{"(", 
           RowBox[{
            RowBox[{"Abs", "[", "i", "]"}], "\[LessEqual]", "Lx"}], ")"}], "&&", 
          RowBox[{"(", 
           RowBox[{
            RowBox[{"Abs", "[", "j", "]"}], "\[LessEqual]", "Ly"}], ")"}]}], 
         ")"}]}]}], ";", "\[IndentingNewLine]", " ", 
      RowBox[{
       RowBox[{"s", "[", 
        RowBox[{"i_", ",", "j_"}], "]"}], ":=", "0"}], ";"}]}], "\n", "]"}]}],
   ";"}]], "Code",
 CellChangeTimes->{{3.662358412466263*^9, 3.6623584246048594`*^9}, {
   3.6623585410582666`*^9, 3.6623585522171774`*^9}, {3.662358624209113*^9, 
   3.6623586243291984`*^9}, {3.662358775962514*^9, 3.6623587819287395`*^9}, {
   3.6623611391062236`*^9, 3.6623611759843173`*^9}, 3.6623617086312675`*^9, {
   3.662361893341997*^9, 3.6623619166865177`*^9}, 3.6623622482291365`*^9, {
   3.6623627826335325`*^9, 3.6623627827035694`*^9}, {3.662363269460943*^9, 
   3.6623632704696455`*^9}, {3.662363589503977*^9, 3.6623636202965794`*^9}, {
   3.6623638612469893`*^9, 3.6623638627610693`*^9}, {3.662366434077388*^9, 
   3.662366437597472*^9}, {3.6623664892564216`*^9, 3.662366493295833*^9}, {
   3.662366798762877*^9, 3.6623668081163373`*^9}, {3.662367188133057*^9, 
   3.6623671996301084`*^9}, {3.6623683200167627`*^9, 3.662368331008542*^9}}],

Cell[CellGroupData[{

Cell[BoxData[
 RowBox[{
  RowBox[{"RECTANGLE", "[", 
   RowBox[{"8", ",", "4"}], "]"}], ";", " ", 
  RowBox[{"SHOW", "[", "rInit", "]"}]}]], "Input",
 CellChangeTimes->{{3.662367044366545*^9, 3.6623670685333424`*^9}, {
  3.6623672024040527`*^9, 3.662367203412763*^9}}],

Cell[BoxData[
 GraphicsBox[{
   {PointSize[0.005], PointBox[CompressedData["
1:eJxN2guO5TQQQFHn/7WdLbAUtsASWABsHaa73//FEOlevYxkHQQzPXFil6vK
/Pbn33/8VYcQfm9DOPynlOL4F3/hF37jD17wije84wOf+MI37lgw8BwV+lwN
tthhjwOOOOGMC64YMWHG7X+d+7+n8Qu/8Bt/8IJXvOEdH/jEF75xx4KB56iw
xgZb7LDHAUeccMYFV4yYMOPxHvz2zv3XaXzhN/7gBa94wzs+8IkvfOOOBQPP
UWGNDbbYYY8DjjjhjAuuGDFhxuM9uPb99s796zS+8QcveMUb3vGBT3zhG3cs
GHiOCmtssMUOexxwxAlnXHDFiAkzHu/Bve/a99s79+/T+MELXvGGd3zgE1/4
xh0LBp6jwhobbLHDHgccccIZF1wxYsKMx3sw9rn3Xft+e+f+cxoXvOIN7/jA
J77wjTsWDDxHhTU22GKHPQ444oQzLrhixIQZj/dg7Df2ufdd+3575345jSve
8I4PfOIL37hjwcBzVFhjgy122OOAI04444IrRkyY8XgPnn3GfmOfe9+177d3
7tfTuOEdH/jEF75xx4KB56iwxgZb7LDHAUeccMYFV4yYMOPxHjz7PfuM/cY+
975r32/v3G+ncccHPvGFb9yxYOA5KqyxwRY77HHAESecccEVIybMeLwHcx/P
fs8+Y7+xz73v2vfbO/f7aTzwiS98444FA89RYY0NtthhjwOOOOGMC64YMWHG
4z2Y+5n7ePZ79hn7jX3ufde+3965P07jiS98444FA89RYY0NtthhjwOOOOGM
C64YMWHG4z2Y+5r7mft49nv2GfuNfe59177f3rk/T+OFb9yxYOA5KqyxwRY7
7HHAESecccEVIybMeLwHc39zX3M/cx/Pfs8+Y7+xz73v2vfbO/fXabxxx4KB
56iwxgZb7LDHAUeccMYFV4yYMOPxHqx9zP3Nfc39zH08+z37jP3GPve+a99v
79zfp7FjwcBzVFhjgy122OOAI04444IrRkyY8XgP1n7WPub+5r7mfuY+nv2e
fcZ+Y59737Xvt3fu+2kUDDxHhTU22GKHPQ444oQzLrhixIQZj/dQyqcGtga0
BrIGMAc2BzQHMgfwDPQMMAYaA9wDrgHfgb8Cz1FhjQ222GGPA4444YwLrhgx
YcbjPRy/7AFYA1sDWgNZA5gDmwOaA5kDeAZ6BhgDjQHuAdeA78BfFdbYYIsd
9jjgiBPOuOCKERNm3Pi77YHYA7AGtga0BrIGMAc2BzQHMgfwDPQMMAYaA9wD
rgHfgaPGBlvssMcBR5xwxgVXjJgw4xY+PSl7H9b+1r7WftY+5v7mvuZ+5j6e
/Z59xn5jn3vfte+3d+71aTTYYoc9DjjihDMuuGLEhBk3/i57YPaA7IHYA7AG
tga0BrIGMAc2BzQHMgfwDPQMMAYaA8Lp2zv35jRa7LDHAUeccMYFV4yYMOPG
32EP0B6YPSB7IPYArIGtAa2BrAHMgc0BzYHMATwDPQOMgSF81r7f3rm3p9Fh
jwOOOOGMC64YMWHGjZ9tD9QeoD0we0D2QOwBWANbA1oDWQOYA5sDmgOZA3gG
egaE8Nn7rn2/vXPvTqPHAUeccMYFV4yYMOPGz7QHbA/UHqA9MHtA9kDsAVgD
WwNaA1kDmAObA5oDmQMUDOET+9z7rn2/vXPvT2PAESecccEVIybMuPGz7IHb
A7YHag/QHpg9IHsg9gCsga0BrYGsAcyBzQHNgQqG8In9xj73vmvfb+/ch9MY
ccIZF1wxYsKMGz/DOwB74PaA7YHaA7QHZg/IHog9AGtga0BrIGsAc2BzwIIh
fM4+Y7+xz73v2vfbO/fxNCacccEVIybMuPFnvQPxDsAeuD1ge6D2AO2B2QOy
B2IPwBrYGtAayBrAHLhgCJ+z37PP2G/sc++79v32zn06jRkXXDFiwowbf8Y7
IO9AvAOwB24P2B6oPUB7YPaA7IHYA7AGtga0BrIGKBjCJ/fx7PfsM/Yb+9z7
rn2/vXOfT2PBFSMmzLjxe70D8w7IOxDvAOyB2wO2B2oP0B6YPSB7IPYArIGt
Aa2BCobwyf3MfTz7PfuM/cY+975r32/v3JfTWDFiwowbv8c7QO/AvAPyDsQ7
AHvg9oDtgdoDtAdmD8geiD0Aa2BrwIIhfHJfcz9zH89+zz5jv7HPve/a99s7
9/U0IibMuPHfvAP1DtA7MO+AvAPxDsAeuD1ge6D2AO2B2QOyB2IPwBq4YAif
3N/c19zP3Mez37PP2G/sc++79v32zj2eRsKMG//OO2DvQL0D9A7MOyDvQLwD
sAduD9geqD1Ae2D2gOyB2AMoGMKn9jH3N/c19zP38ez37DP2G/vc+659v71z
T6eRceOfvQP3Dtg7UO8AvQPzDsg7EO8A7IHbA7YHag/QHpg9IHsgBUP41H7W
Pub+5r7mfuY+nv2efcZ+Y59737Xvt3fu+TQ2xvn/AfAO3Dtg70C9A/QOzDsg
70C8A7AHbg/YHqg9QHtg9oDsgdgDsAa2BrQGsgYwBzYHNAcyB/AM9AwwBhoD
3AOuAd/Bf1QZdow=
     "]]}, 
   {PointSize[0.0125], PointBox[CompressedData["
1:eJztmNlNRDEMRbMMSxuUMi1QAgVA+2QfoneulAKQQJavZJ0f/+Q8xxnN28fX
+2cKIdxvIWx6PB6Px+Px/Ld8r7X6T20OOOGC6oswwQxvf3qC30nBQ8FDwUPB
Q8FDwUPBQ8FDMeKh4qHioeKh4qHioeKh4qHioRrx0PDQ8NDw0PDQ8NDw0PDQ
8NCMeOh46HjoeOh46HjoeOh46HjoRjyMw4FqwgXVF2GCGVrwMI8ZkAPVguqL
MMEMLXjQ7Ovbr8OBor4IE8zQgocd7QDdgXmc/eyLUP+LZGjBg3af7r5mX98+
Hn2qBDO04EG7X7tPd1+zn44+OVBlaMGD3j7tfu0+3f189GkG5EBlwcM+g34D
6A3UG3DuwE3dAc2AHFjw8BQuD5sDTrig+iJMMEMLHp7D5WFzwAkXVF+ECWZo
wcNLuDxsDjjhguqLMMEMLXh4DZeHzQEnXFB9ESaYoQUPHo/H4/F47OUBCtIw
dg==
     "]]}}]], "Output",
 CellChangeTimes->{3.662367068957638*^9, 3.662367203989175*^9, 
  3.6623672378049*^9, 3.662369925504369*^9, 3.678105453790928*^9}]
}, Open  ]]
}, Closed]],

Cell[CellGroupData[{

Cell["Definition: Hollow rectangle", "Subsubsection",
 CellChangeTimes->{{3.662358377662633*^9, 3.6623584001535482`*^9}, {
   3.662363281397257*^9, 3.6623632877496586`*^9}, {3.6623635861045933`*^9, 
   3.662363588056963*^9}, {3.662366341800092*^9, 3.6623663430978765`*^9}, {
   3.6623663830678325`*^9, 3.6623663842185526`*^9}, {3.662368985285584*^9, 
   3.662368988013551*^9}, 3.678105517720703*^9}],

Cell[BoxData[
 RowBox[{
  RowBox[{
   RowBox[{"HOLLOWRECTANGLE", "[", 
    RowBox[{"Lx_", ",", "Ly_", ",", "hx_", ",", "hy_"}], "]"}], " ", ":=", 
   " ", 
   RowBox[{"Module", "[", 
    RowBox[{
     RowBox[{"{", "}"}], ",", "\n", " ", 
     RowBox[{
      RowBox[{"H", "  ", "=", " ", 
       RowBox[{"2", " ", 
        RowBox[{"Max", "[", 
         RowBox[{"Lx", ",", "Ly"}], "]"}]}]}], ";", "\n", " ", 
      RowBox[{"Clear", "[", 
       RowBox[{"s", ",", "outer"}], "]"}], ";", "\[IndentingNewLine]", " ", 
      RowBox[{
       RowBox[{"outer", "[", 
        RowBox[{"i_", ",", "j_"}], "]"}], ":=", 
       RowBox[{"1", "/;", 
        RowBox[{"(", 
         RowBox[{
          RowBox[{"(", 
           RowBox[{
            RowBox[{"Abs", "[", "i", "]"}], "\[LessEqual]", "Lx"}], ")"}], "&&", 
          RowBox[{"(", 
           RowBox[{
            RowBox[{"Abs", "[", "j", "]"}], "\[LessEqual]", "Ly"}], ")"}]}], 
         ")"}]}]}], ";", "\[IndentingNewLine]", " ", 
      RowBox[{
       RowBox[{"outer", "[", 
        RowBox[{"i_", ",", "j_"}], "]"}], ":=", "0"}], ";", "\n", " ", 
      RowBox[{
       RowBox[{"s", "[", 
        RowBox[{"i_", ",", "j_"}], "]"}], ":=", 
       RowBox[{"0", "/;", 
        RowBox[{"(", 
         RowBox[{
          RowBox[{"(", 
           RowBox[{
            RowBox[{"Abs", "[", "i", "]"}], "\[LessEqual]", 
            RowBox[{"hx", "-", "1"}]}], ")"}], "&&", 
          RowBox[{"(", 
           RowBox[{
            RowBox[{"Abs", "[", "j", "]"}], "\[LessEqual]", 
            RowBox[{"hy", "-", "1"}]}], ")"}]}], ")"}]}]}], ";", "\n", " ", 
      RowBox[{
       RowBox[{"s", "[", 
        RowBox[{"i_", ",", "j_"}], "]"}], ":=", 
       RowBox[{"outer", "[", 
        RowBox[{"i", ",", "j"}], "]"}]}], ";"}]}], "\n", "]"}]}], 
  ";"}]], "Code",
 CellChangeTimes->{{3.662358412466263*^9, 3.6623584246048594`*^9}, {
   3.6623585410582666`*^9, 3.6623585522171774`*^9}, {3.662358624209113*^9, 
   3.6623586243291984`*^9}, {3.662358775962514*^9, 3.6623587819287395`*^9}, {
   3.6623611391062236`*^9, 3.6623611759843173`*^9}, 3.6623617086312675`*^9, {
   3.662361893341997*^9, 3.6623619166865177`*^9}, 3.6623622482291365`*^9, {
   3.6623627826335325`*^9, 3.6623627827035694`*^9}, {3.662363269460943*^9, 
   3.6623632704696455`*^9}, {3.662363589503977*^9, 3.6623636202965794`*^9}, {
   3.6623638612469893`*^9, 3.6623638627610693`*^9}, {3.662366434077388*^9, 
   3.662366437597472*^9}, {3.6623664892564216`*^9, 3.662366493295833*^9}, {
   3.662366798762877*^9, 3.6623668081163373`*^9}, {3.662367188133057*^9, 
   3.6623671996301084`*^9}, {3.6623683200167627`*^9, 3.662368331008542*^9}, {
   3.662368990301118*^9, 3.662369001182836*^9}, {3.6623690621099353`*^9, 
   3.6623691588784246`*^9}, {3.662369283798843*^9, 3.6623693160536485`*^9}}],

Cell[CellGroupData[{

Cell[BoxData[
 RowBox[{
  RowBox[{"HOLLOWRECTANGLE", "[", 
   RowBox[{"8", ",", "4", ",", "6", ",", "2"}], "]"}], ";", " ", 
  RowBox[{"SHOW", "[", "rInit", "]"}]}]], "Input",
 CellChangeTimes->{{3.662367044366545*^9, 3.6623670685333424`*^9}, {
  3.6623672024040527`*^9, 3.662367203412763*^9}, {3.662369162117711*^9, 
  3.6623691663256893`*^9}}],

Cell[BoxData[
 GraphicsBox[{
   {PointSize[0.005], PointBox[CompressedData["
1:eJxN2guO5TQQQFHn/7WdLbAUtsASWABsHaa73//FEOlevYxkHQQzPXFil6vK
/Pbn33/8VYcQfm9DOPynlOL4F3/hF37jD17wije84wOf+MI37lgw8BwV+lwN
tthhjwOOOOGMC64YMWHG7X+d+7+n8Qu/8Bt/8IJXvOEdH/jEF75xx4KB56iw
xgZb7LDHAUeccMYFV4yYMOPxHvz2zv3XaXzhN/7gBa94wzs+8IkvfOOOBQPP
UWGNDbbYYY8DjjjhjAuuGDFhxuM9uPb99s796zS+8QcveMUb3vGBT3zhG3cs
GHiOCmtssMUOexxwxAlnXHDFiAkzHu/Bve/a99s79+/T+MELXvGGd3zgE1/4
xh0LBp6jwhobbLHDHgccccIZF1wxYsKMx3sw9rn3Xft+e+f+cxoXvOIN7/jA
J77wjTsWDDxHhTU22GKHPQ444oQzLrhixIQZj/dg7Df2ufdd+3575345jSve
8I4PfOIL37hjwcBzVFhjgy122OOAI04444IrRkyY8XgPnn3GfmOfe9+177d3
7tfTuOEdH/jEF75xx4KB56iwxgZb7LDHAUeccMYFV4yYMOPxHjz7PfuM/cY+
975r32/v3G+ncccHPvGFb9yxYOA5KqyxwRY77HHAESecccEVIybMeLwHcx/P
fs8+Y7+xz73v2vfbO/f7aTzwiS98444FA89RYY0NtthhjwOOOOGMC64YMWHG
4z2Y+5n7ePZ79hn7jX3ufde+3965P07jiS98444FA89RYY0NtthhjwOOOOGM
C64YMWHG4z2Y+5r7mft49nv2GfuNfe59177f3rk/T+OFb9yxYOA5KqyxwRY7
7HHAESecccEVIybMeLwHc39zX3M/cx/Pfs8+Y7+xz73v2vfbO/fXabxxx4KB
56iwxgZb7LDHAUeccMYFV4yYMOPxHqx9zP3Nfc39zH08+z37jP3GPve+a99v
79zfp7FjwcBzVFhjgy122OOAI04444IrRkyY8XgP1n7WPub+5r7mfuY+nv2e
fcZ+Y59737Xvt3fu+2kUDDxHhTU22GKHPQ444oQzLrhixIQZj/dQyqcGtga0
BrIGMAc2BzQHMgfwDPQMMAYaA9wDrgHfgb8Cz1FhjQ222GGPA4444YwLrhgx
YcbjPRy/7AFYA1sDWgNZA5gDmwOaA5kDeAZ6BhgDjQHuAdeA78BfFdbYYIsd
9jjgiBPOuOCKERNm3Pi77YHYA7AGtga0BrIGMAc2BzQHMgfwDPQMMAYaA9wD
rgHfgaPGBlvssMcBR5xwxgVXjJgw4xY+PSl7H9b+1r7WftY+5v7mvuZ+5j6e
/Z59xn5jn3vfte+3d+71aTTYYoc9DjjihDMuuGLEhBk3/i57YPaA7IHYA7AG
tga0BrIGMAc2BzQHMgfwDPQMMAYaA8Lp2zv35jRa7LDHAUeccMYFV4yYMOPG
32EP0B6YPSB7IPYArIGtAa2BrAHMgc0BzYHMATwDPQOMgSF81r7f3rm3p9Fh
jwOOOOGMC64YMWHGjZ9tD9QeoD0we0D2QOwBWANbA1oDWQOYA5sDmgOZA3gG
egaE8Nn7rn2/vXPvTqPHAUeccMYFV4yYMOPGz7QHbA/UHqA9MHtA9kDsAVgD
WwNaA1kDmAObA5oDmQMUDOET+9z7rn2/vXPvT2PAESecccEVIybMuPGz7IHb
A7YHag/QHpg9IHsg9gCsga0BrYGsAcyBzQHNgQqG8In9xj73vmvfb+/ch9MY
ccIZF1wxYsKMGz/DOwB74PaA7YHaA7QHZg/IHog9AGtga0BrIGsAc2BzwIIh
fM4+Y7+xz73v2vfbO/fxNCacccEVIybMuPFnvQPxDsAeuD1ge6D2AO2B2QOy
B2IPwBrYGtAayBrAHLhgCJ+z37PP2G/sc++79v32zn06jRkXXDFiwowbf8Y7
IO9AvAOwB24P2B6oPUB7YPaA7IHYA7AGtga0BrIGKBjCJ/fx7PfsM/Yb+9z7
rn2/vXOfT2PBFSMmzLjxe70D8w7IOxDvAOyB2wO2B2oP0B6YPSB7IPYArIGt
Aa2BCobwyf3MfTz7PfuM/cY+975r32/v3JfTWDFiwowbv8c7QO/AvAPyDsQ7
AHvg9oDtgdoDtAdmD8geiD0Aa2BrwIIhfHJfcz9zH89+zz5jv7HPve/a99s7
9/U0IibMuPHfvAP1DtA7MO+AvAPxDsAeuD1ge6D2AO2B2QOyB2IPwBq4YAif
3N/c19zP3Mez37PP2G/sc++79v32zj2eRsKMG//OO2DvQL0D9A7MOyDvQLwD
sAduD9geqD1Ae2D2gOyB2AMoGMKn9jH3N/c19zP38ez37DP2G/vc+659v71z
T6eRceOfvQP3Dtg7UO8AvQPzDsg7EO8A7IHbA7YHag/QHpg9IHsgBUP41H7W
Pub+5r7mfuY+nv2efcZ+Y59737Xvt3fu+TQ2xvn/AfAO3Dtg70C9A/QOzDsg
70C8A7AHbg/YHqg9QHtg9oDsgdgDsAa2BrQGsgYwBzYHNAcyB/AM9AwwBhoD
3AOuAd/Bf1QZdow=
     "]]}, 
   {PointSize[0.0125], PointBox[CompressedData["
1:eJzt2E1OAzEMhuFMUn6uwVG4AkfgAHB9ksYxWPNa6irdIIEsf9LoXUw2fdTO
IF7eP98+ainl9VKKNZfL5XK5XO6/7UtV589lFbqoUj930EobvfzpJ/iddRw6
Dh2HjkPHoePQceg49CAOA4eBw8Bh4DBwGDgMHAYOI4jDFYcrDlccducrbTSC
w8Rh4jDvOEwcJg4ziIPcGPi1cxAcBAcJ4rBuvgNusHNYOCwcVhAHxUFx0DsO
ioPioEEcbJPPLXTnYPP/izQawcHehZN3otCdg92vtNEIDv7s92ef//Z35/1q
NIKDv/v82e/Pvt15N/ArgoN9Bv8bwN+BOwe7798BN4jg8FBOB6vQnYPdr7TR
CA6P5XSwCl1UqZ87aKWNRnB4KqeDVeiiSv3cQSttNILDczkdrEIXVernDlpp
oxEccrlcLpfLxds3tRHItQ==
     "]]}}]], "Output",
 CellChangeTimes->{3.662367068957638*^9, 3.662367203989175*^9, 
  3.6623672378049*^9, 3.662369167708666*^9, 3.6623693177558527`*^9, 
  3.6623699255894065`*^9, 3.678105457869085*^9}]
}, Open  ]]
}, Closed]],

Cell[CellGroupData[{

Cell["Definition: Ellipse", "Subsubsection",
 CellChangeTimes->{{3.662366333231958*^9, 3.662366338499113*^9}, {
   3.66236637589252*^9, 3.6623663812597437`*^9}, 3.6781055196425943`*^9}],

Cell[BoxData[
 RowBox[{
  RowBox[{
   RowBox[{"ELLIPSE", "[", 
    RowBox[{"Radius1_", ",", "Radius2_"}], "]"}], " ", ":=", " ", 
   RowBox[{"Module", "[", 
    RowBox[{
     RowBox[{"{", "}"}], ",", "\n", " ", 
     RowBox[{
      RowBox[{"H", "       ", "=", " ", 
       RowBox[{"2", " ", 
        RowBox[{"Max", "[", 
         RowBox[{"Radius1", ",", "Radius2"}], "]"}]}]}], ";", "\n", " ", 
      RowBox[{"Clear", "[", "s", "]"}], ";", "\[IndentingNewLine]", " ", 
      RowBox[{
       RowBox[{"s", "[", 
        RowBox[{"i_", ",", "j_"}], "]"}], ":=", 
       RowBox[{"1", "/;", 
        RowBox[{"(", 
         RowBox[{
          RowBox[{
           RowBox[{
            RowBox[{"(", 
             RowBox[{"i", "/", "Radius1"}], ")"}], "^", "2"}], "+", 
           RowBox[{
            RowBox[{"(", 
             RowBox[{"j", "/", "Radius2"}], ")"}], "^", "2"}]}], 
          "\[LessEqual]", "1"}], ")"}]}]}], ";", "\[IndentingNewLine]", " ", 
      RowBox[{
       RowBox[{"s", "[", 
        RowBox[{"i_", ",", "j_"}], "]"}], ":=", "0"}], ";"}]}], "\n", "]"}]}],
   ";"}]], "Code",
 CellChangeTimes->{{3.662358412466263*^9, 3.6623584246048594`*^9}, {
   3.6623585410582666`*^9, 3.6623585522171774`*^9}, {3.662358624209113*^9, 
   3.6623586243291984`*^9}, {3.662358775962514*^9, 3.6623587819287395`*^9}, {
   3.6623611391062236`*^9, 3.6623611759843173`*^9}, 3.6623617086312675`*^9, {
   3.662361893341997*^9, 3.6623619166865177`*^9}, 3.6623622482291365`*^9, {
   3.6623627826335325`*^9, 3.6623627827035694`*^9}, {3.662363269460943*^9, 
   3.6623632704696455`*^9}, {3.662363589503977*^9, 3.662363708634555*^9}, {
   3.6623637604739285`*^9, 3.662363790711132*^9}, {3.6623664285500517`*^9, 
   3.66236643215021*^9}, {3.662366462644481*^9, 3.662366483792139*^9}, {
   3.662366787962639*^9, 3.6623667962341785`*^9}, {3.6623670511262445`*^9, 
   3.662367059301944*^9}, {3.662367164142212*^9, 3.662367182862351*^9}, {
   3.6623672317896767`*^9, 3.662367231933776*^9}}],

Cell[CellGroupData[{

Cell[BoxData[
 RowBox[{
  RowBox[{"ELLIPSE", "[", 
   RowBox[{"13", ",", "7"}], "]"}], ";", " ", 
  RowBox[{"SHOW", "[", "rInit", "]"}]}]], "Input",
 CellChangeTimes->{{3.662367025581496*^9, 3.662367031701766*^9}, {
  3.6623671777898045`*^9, 3.6623671787884893`*^9}, {3.6623672117416086`*^9, 
  3.6623672179799805`*^9}}],

Cell[BoxData[
 GraphicsBox[{
   {PointSize[0.0030769230769230774`], PointBox[CompressedData["
1:eJxN3GfO68i1RuFSlijmTP3zlO4QPAB71nb3SV8OivQVsBbEBojHsN3dRyBI
Vu397vrHP//9f/+ahxCOUQh3/zOOo9d/8S/8G3/gT/yFv/EPPuEzvuArvuE7
fuAnfuE3HvGEZ7zgFW84YuB3zdDfucAlrnCNG9ziDiPcY4wJpphhjgWWWGGN
DbbYYY8DHv5f781/J9df+Df+wJ/4C3/jH3zCZ3zBV3zDd/zAT/zCbzziCc94
wSvecMTA75rhHBe4xBWucYNb3GGEe4wxwRQzzLHAEiusscEWO+xxwPt98tnx
3vw1uf7GH/gTf+Fv/INP+Iwv+Ipv+I4f+Ilf+I1HPOEZL3jFG44Y+F0znOMC
l7jCNW5wizuMcI8xJphihjkWWGKFNTbYYoc9Dni/T77bfHa8N39Prh/4E3/h
b/yDT/iML/iKb/iOH/iJX/iNRzzhGS94xRuOGPhdM5zjApe4wjVucIs7jHCP
MSaYYoY5FlhihTU22GKHPQ54v09+e3y3+ex4b35Mrp/4C3/jH3zCZ3zBV3zD
d/zAT/zCbzziCc94wSvecMTA75rhHBe4xBWucYNb3GGEe4wxwRQzzLHAEius
scEWO+xxwPt9cm3gt8d3m8+O9+bn5PqFv/EPPuEzvuArvuE7fuAnfuE3HvGE
Z7zgFW84YuB3zXCOC1ziCte4wS3uMMI9xphgihnmWGCJFdbYYIsd9jjg/T65
dnNt4LfHd5vPjvfm1+T6jX/wCZ/xBV/xDd/xAz/xC7/xiCc84wWveMMRA79r
hnNc4BJXuMYNbnGHEe4xxgRTzDDHAkussMYGW+ywxwHv98m1tWs31wZ+e3y3
+ex4b35Prj/4hM/4gq/4hu/4gZ/4hd94xBOe8YJXvOGIgd81wzkucIkrXOMG
t7jDCPcYY4IpZphjgSVWWGODLXbY44D3++Tex7W1azfXBn57fLf57Hhv/kyu
J3zGF3zFN3zHD/zEL/zGI57wjBe84g1HDPyuGc5xgUtc4Ro3uMUdRrjHGBNM
McMcCyyxwhobbLHDHge83yf3pu59XFu7dnNt4LfHd5vPjvfmaXI94wu+4hu+
4wd+4hd+4xFPeMYLXvGGIwZ+1wznuMAlrnCNG9ziDiPcY4wJpphhjgWWWGGN
DbbYYY8D3u+TtQP3pu59XFu7dnNt4LfHd5vPjvfmeXK94Cu+4Tt+4Cd+4Tce
8YRnvOAVbzhi4HfNcI4LXOIK17jBLe4wwj3GmGCKGeZYYIkV1thgix32OOD9
PlnbsXbg3tS9j2tr126uDfz2+G7z2fHevEyuV3zDd/zAT/zCbzziCc94wSve
cMTA75rhHBe4xBWucYNb3GGEe4wxwRQzzLHAEiusscEWO+xxwPt9svZmbcfa
gXtT9z6urV27uTbw2+O7zWfHe/M6ud7wHT/wE7/wG494wjNe8Io3HDHwu2Y4
xwUucYVr3OAWdxjhHmNMMMUMcyywxAprbLDFDnsc8H6frI1ae7O2Y+3Aval7
H9fWrt1cG/jt8d3ms+O9eZtc7/iBn/iF33jEE57xgle84YiB3zXDOS5wiStc
4wa3uMMI9xhjgilmmGOBJVZYY4MtdtjjgPf7ZO3a2qi1N2s71g7cm7r3cW3t
2s21gd8e320+O96b98n1gZ/4hd94xBOe8YJXvOGIgd81wzkucIkrXOMGt7jD
CPcYY4IpZphjgSVWWGODLXbY44D3+2Rvwdq1tVFrb9Z2rB24N3Xv49ratZtr
A789vtt8drw3H5PrE7/wG494wjNe8Io3HDHwu2Y4xwUucYVr3OAWdxjhHmNM
MMUMcyywxAprbLDFDnsc8H6f7P3YW7B2bW3U2pu1HWsH7k3d+7i2du3m2sBv
j+82nx3vzefk+sJvPOIJz3jBK95wxMDvmuEcF7jEFa5xg1vcYYR7jDHBFDPM
scASK6yxwRY77HHA+32yN2fvx96CtWtro9berO1YO3Bv6t7HtbVrN9cGfnt8
t/nseG++Jtc3HvGEZ7zgFW84YuB3zXCOC1ziCte4wS3uMMI9xphgihnmWGCJ
FdbYYIsd9jjg/T7ZO7U3Z+/H3oK1a2uj1t6s7Vg7cG/q3se1tWs31wZ+e3y3
+ex4b74n1xFPeMYLXvGGIwZ+1wznuMAlrnCNG9ziDiPcY4wJpphhjgWWWGGN
DbbYYY8D3u+TvW17p/bm7P3YW7B2bW3U2pu1HWsH7k3d+7i2du3m2sBvj+82
nx3vzXFynfCMF7ziDUcM/K4ZznGBS1zhGje4xR1GuMcYE0wxwxwLLLHCGhts
scMeB7zfJ7MH9rbtndqbs/djb8HatbVRa2/WdqwduDd17+Pa2rWbawO/Pb7b
fHa8N6fJdcYLXvGGIwZ+1wznuMAlrnCNG9ziDiPcY4wJpphhjgWWWGGNDbbY
YY8D3u+T2RCzB/a27Z3am7P3Y2/B2rW1UWtv1nasHbg3de/j2tq1m2sDvz2+
23x2vDfnyXXBK95wxMDvmuEcF7jEFa5xg1vcYYR7jDHBFDPMscASK6yxwRY7
7HHA+30yu2M2xOyBvW17p/bm7P3YW7B2bW3U2pu1HWsH7k3d+7i2du3m2sBv
j+82nx3vzWVyXfGGIwZ+1wznuMAlrnCNG9ziDiPcY4wJpphhjgWWWGGNDbbY
YY8D3u+T2SqzO2ZDzB7Y27Z3am/O3o+9BWvX1katvVnbsXbg3tS9j2tr126u
Dfz2+G7z2fHeXCfXDUcM/K4ZznGBS1zhGje4xR1GuMcYE0wxwxwLLLHCGhts
scMeB7zfJ7NvZqvM7pgNMXtgb9veqb05ez/2FqxdWxu19mZtx9qBe1P3Pq6t
Xbu5NvDb47vNZ8d7c5tcIwZ+1wznuMAlrnCNG9ziDiPcY4wJpphhjgWWWGGN
DbbYYY8D3u/TOD4yimbgzFiZ4TEjYgbBHrc9VHt09oDsMVjDtkZqDc4ajzUE
96jugVxju4ZzjeA3yHecz5D3yL8Cv2uGc1zgEle4xg1ucYcR7jHGBFPMMMcC
S6ywxgZb7LDHAe/36f6XGVIzimbgzFiZ4TEjYgbBHrc9VHt09oDsMVjDtkZq
Dc4ajzUE96jugVxju4ZzjeA3yHecz5D3yL9mOMcFLnGFa9zgFncY4R5jTDDF
DHMssMQKa2ywxQ57HPDAbzHja4bUjKIZODNWZnjMiJhBsMdtD9UenT0gewzW
sK2RWoOzxmMNwT2qeyDX2K7hXCP4DfId5zMU+F1ec1zgEle4xg1ucYcR7jHG
BFPMMMcCS6ywxgZb7LDHAQ/hkTE322t21Gyi2TezVWZ3zIaYPbC3be/U3py9
H3sL1q6tjVp7s7Zj7cC9qXsf19au3Vwb+O3x3eaz472ZT64FLnGFa9zgFncY
4R5jTDDFDHMssMQKa2ywxQ57HPDAn92MvBlsM75mSM0omoEzY2WGx4yIGQR7
3PZQ7dHZA7LHYA3bGqk1OGs81hDco7oHco3tGs41woghPJ4d781ici1xhWvc
4BZ3GOEeY0wwxQxzLLDECmtssMUOexzwwJ/ZGQYz8mawzfiaITWjaAbOjJUZ
HjMiZhDscdtDtUdnD8gegzVsa6TW4KzxWENwj+oeyDW2a7gRQ3i823x2vDfL
ybXCNW5wizuMcI8xJphihjkWWGKFNTbYYoc9Dnjgz+qMiTMMZuTNYJvxNUNq
RtEMnBkrMzxmRMwg2OO2h2qPzh6QPQZr2NZIrcFZ47GG4B7VPZBr7BFDeHx7
fLf57HhvVpNrjRvc4g4j3GOMCaaYYY4FllhhjQ222GGPAx74MzoD5IyJMwxm
5M1gm/E1Q2pG0QycGSszPGZEzCDY47aHao/OHpA9BmvY1kitwVnjsYbgHtU9
0IghPNYGfnt8t/nseG/Wk2uDW9xhhHuMMcEUM8yxwBIrrLHBFjvsccADfzZn
tJwBcsbEGQYz8mawzfiaITWjaAbOjJUZHjMiZhDscdtDtUdnD8gegzVsa6TW
4KzxWENwjzpiCI+1m2sDvz2+23x2vDebybXFHUa4xxgTTDHDHAssscIaG2yx
wx4HPPBncobOGS1ngJwxcYbBjLwZbDO+ZkjNKJqBM2NlhseMiBkEe9z2UO3R
2QOyx2AN2xqpNThrPNYQRgzhsbZ27ebawG+P7zafHe/NdnLtMMI9xphgihnm
WGCJFdbYYIsd9jjggT+LM47O0Dmj5QyQMybOMJiRN4NtxtcMqRlFM3BmrMzw
mBExg2CP2x6qPTp7QPYYrGFbI7UGZ41nxBAeex/X1q7dXBv47fHd5rPjvdlN
rgj3GGOCKWaYY4ElVlhjgy122OOAB/4MzqA64+gMnTNazgA5Y+IMgxl5M9hm
fM2QmlE0A2fGygyPGREzCPa47aHao7MHZI/BGrY1UmtwI4bw2Ju693Ft7drN
tYHfHt9tPjvem2hy7THGBFPMMMcCS6ywxgZb7LDHAQ/8u50RdgbVGUdn6JzR
cgbIGRNnGMzIm8E242uG1IyiGTgzVmZ4zIiYQbDHbQ/VHp09IHsM1rCtkY4Y
wqN24N7UvY9ra9durg389vhu89nx3uwnV4wJpphhjgWWWGGNDbbYYY8DHvh3
OsPtjLAzqM44OkPnjJYzQM6YOMNgRt4MthlfM6RmFM3AmbEyw2NGxAyCPW57
qPbo7AHZY7CGPWIIj9qOtQP3pu59XFu7dnNt4LfHd5vPjvcmnlwJpphhjgWW
WGGNDbbYYY8DHvh3OWPvDLczws6gOuPoDJ0zWs4AOWPiDIMZeTPYZnzNkJpR
NANnxsoMjxkRMwj2uO2h2qOzB2SPYcQQHrU3azvWDtybuvdxbe3azbWB3x7f
bT473ptkcqWYYY4FllhhjQ222GGPAx74d3gGgjP2znA7I+wMqjOOztA5o+UM
kDMmzjCYkTeDbcbXDKkZRTNwZqzM8JgRMYNgj9seqj06e0AjhvCojVp7s7Zj
7cC9qXsf19au3Vwb+O3x3eaz471JJ1eGORZYYoU1Nthihz0OeOCf7RkVnoHg
jL0z3M4IO4PqjKMzdM5oOQPkjIkzDGbkzWCb8TVDakbRDJwZKzM8ZkTMINjj
todqj27EEB61a2uj1t6s7Vg7cG/q3se1tWs31wZ+e3y3+ex4b7LJlWOBJVZY
Y4MtdtjjgAf+mZ4h4hkVnoHgjL0z3M4IO4PqjKMzdM5oOQPkjIkzDGbkzWCb
8TVDakbRDJwZKzM8ZkTMINjjtoc6YgiP3oK1a2uj1t6s7Vg7cG/q3se1tWs3
1wZ+e3y3+ex4b/LJVWCJFdbYYIsd9jjggX+WZ7x4hohnVHgGgjP2znA7I+wM
qjOOztA5o+UMkDMmzjCYkTeDbcbXDKkZRTNwZqzM8JgRMYNgj3vEEB69H3sL
1q6tjVp7s7Zj7cC9qXsf19au3Vwb+O3x3eaz470pJleJFdbYYIsd9jjggX+G
Z/B4xotniHhGhWcgOGPvDLczws6gOuPoDJ0zWs4AOWPiDIMZeTPYZnzNkJpR
NANnxsoMjxkRMwgjhvDozdn7sbdg7draqLU3azvWDtybuvdxbe3azbWB3x7f
bT473ptyclVYY4MtdtjjgAf+Xs9I8gwez3jxDBHPqPAMBGfsneF2RtgZVGcc
naFzRssZIGdMnGEwI28G24yvGVIzimbgzFiZ4TEjMmIIj96pvTl7P/YWrF1b
G7X2Zm3H2oF7U/c+rq1du7k28Nvju81nx3tTTa4aG2yxwx4HPPD3eIaVZyR5
Bo9nvHiGiGdUeAaCM/bOcDsj7AyqM47O0Dmj5QyQMybOMJiRN4NtxtcMqRlF
M3BmrMzwjBjCo7dt79TenL0fewvWrq2NWnuztmPtwL2pex/X1q7dXBv47fHd
5rPjvaknV4MtdtjjgAf+v54x5hlWnpHkGTye8eIZIp5R4RkIztg7w+2MsDOo
zjg6Q+eMljNAzpg4w2BG3gy2GV8zpGYUzcCZsRoxhEf2wN62vVN7c/Z+7C1Y
u7Y2au3N2o61A/em7n1cW7t2c23gt8d3m8+O96aZXC122OOAB/4/ngHnGWOe
YeUZSZ7B4xkvniHiGRWegeCMvTPczgg7g+qMozN0zmg5A+SMiTMMZuTNYJvx
NUNqRtEM3IghPLIhZg/sbds7tTdn78fegrVra6PW3qztWDtwb+rex7W1azfX
Bn57fLf57Hhv2snVYY8DHvjfPKPPM+A8Y8wzrDwjyTN4POPFM0Q8o8IzEJyx
d4bbGWFnUJ1xdIbOGS1ngJwxcYbBjLwZbDO+ZkjNKI4YwiO7YzbE7IG9bXun
9ubs/dhbsHZtbdTam7UdawfuTd37uLZ27ebawG+P7zafHe9NN7l6HPDAf+cZ
ip7R5xlwnjHmGVaekeQZPJ7x4hkinlHhGQjO2DvD7YywM6jOODpD54yWM0DO
mDjDYEbeDLYZXzOkI4bwyFaZ3TEbYvbA3ra9U3tz9n7sLVi7tjZq7c3ajrUD
96bufVxbu3ZzbeC3x3ebz473pp9cAx74z55x6RmKntHnGXCeMeYZVp6R5Bk8
nvHiGSKeUeEZCM7YO8PtjLAzqM44OkPnjJYzQM6YOMNgRt4MthnfEUN4ZN/M
VpndMRti9sDetr1Te3P2fuwtWLu2NmrtzdqOtQP3pu59XFu7dnNt4LfHd5vP
jvdmmFwHrukZpJ5x6RmKntHnGXCeMeYZVp6R5Bk8nvHiGSKeUeEZCM7YO8Pt
jLAzqM44OkPnjJYzQM6YOMNgRt4MthlfM6RmFM3AmbEyw2NGxAyCPW57qPbo
7AHZY7CGbY3UGpw1HmsI7lHdA7nGdg3nGsFvkO84nyHv0f8AcE705A==
     "]]}, 
   {PointSize[0.007692307692307693], PointBox[CompressedData["
1:eJztmmmO00AYBd2LWQY4BFfiCBwADg/xQmz3uJV6Ukv8Qs5gyLySWiUNaSlJ
yfZnk89fv3/5Fruum5+6rtoYY4wxxhhjjDHGGGOM+RN+lFLOfg/md37uXbZ9
VResvwfs/xc4j8v+/a/7utDpQqcLnS50utCpOp37ll8Vw/59L/sa6DTQaaDT
QKeBTgOdBjpV51M/wWMz7t/vdV8jnUY6jXQa6TTSaaTTSKeRTiOdqvszP9CD
MtFpotNEp4lOE50mOk10mug00Wmi0+ROL8JMp5lOM51mOs10muk002mm00yn
mU6zO92VX/v3qXXFC17xhgvWvoAjTjjjHr858fM9CtemkdaCV7zhgrUv4IgT
zrjH7nQcHTtL00hrxRsuWPsCjjjhjHvsTsfRuU3Hzto00tpwwdoXcMQJZ9xj
dzqOrj06t+nY2ZpGWgVrX8ARJ5xxj93pOJoNdO3RuU3Hjtq0aF/AESeccY/d
6RiasTXDaUbQNUjnuK1p0+4PWM/39NxIzyM0l6vT2/u+/VeFZmvNbpoNdO3R
uU3HTmj2aUWccMY99vF0HN37aLbW7KbZQNcendtis0+NtBLOuMfudBzdm+re
R7O1ZjfNBrr2pGafjiE10sq4x+50HD070L2p7n00W2t202yQm306x+kYUiOt
HrvTcfRsR88OdG+qex/N1prd+mafrkE6x+kYUiMtdzpO/Q71DE7PePQMQfeo
ugdqZ+xqzQi6Bukcp2NIjdzpftSZuXaqXvCKN1ywXh9wxAln7Ofl9+ddd+tU
veAVb7hgvT7giBPO2J3uz/vu1ql6wSvecMF6fcARJ5yxO70cT92tU/WKN1yw
XhdwxAn79xF/jw/drVP1hgvWvwccsX9vdB4fu1un6oL194D9+71/j09nvwFj
jDHGGGOMMcYYY4wx/yXP0FAP6g==
     "]]}}]], "Output",
 CellChangeTimes->{{3.6623670322511234`*^9, 3.66236706140839*^9}, {
   3.6623671848027215`*^9, 3.662367234436525*^9}, 3.66236992542731*^9, {
   3.678105434587641*^9, 3.6781054619316177`*^9}}]
}, Open  ]]
}, Closed]]
}, Closed]],

Cell[CellGroupData[{

Cell["\<\
User Application: Choose geometry, specify ratio of spring coefficients (0 < \
K < 1), solve and visualize result\
\>", "Subsection",
 CellChangeTimes->{{3.662358377662633*^9, 3.6623584001535482`*^9}, {
   3.6623584953309097`*^9, 3.6623584958492727`*^9}, {3.6623586343222694`*^9, 
   3.6623586360895205`*^9}, {3.662361197561595*^9, 3.662361236888417*^9}, {
   3.6623617658147373`*^9, 3.662361769158101*^9}, {3.662361800214079*^9, 
   3.6623618016701107`*^9}, {3.6623660447122126`*^9, 
   3.6623660528569837`*^9}, {3.662366441533831*^9, 3.6623664420211296`*^9}, {
   3.6623670912931643`*^9, 3.6623671143092546`*^9}, 3.6623694273254085`*^9, {
   3.6623694884206343`*^9, 3.6623694892922707`*^9}, {3.6623700544876175`*^9, 
   3.662370070893442*^9}}],

Cell[CellGroupData[{

Cell[BoxData[{
 RowBox[{
  RowBox[{"RECTANGLE", "[", 
   RowBox[{"10", ",", "4"}], "]"}], ";"}], "\n", 
 RowBox[{"SHOW", "[", "rInit", "]"}], "\n", 
 RowBox[{
  RowBox[{
   RowBox[{"K", " ", "=", " ", 
    RowBox[{"1", "/", "2"}]}], ";"}], " "}], "\n", 
 RowBox[{"CALC", ";"}], "\n", 
 RowBox[{"SHOW", "[", "rFinal", "]"}]}], "Code",
 CellChangeTimes->{{3.6623667105798264`*^9, 3.6623667109731054`*^9}, {
  3.6623669219204335`*^9, 3.662366935335758*^9}, {3.6623669676312075`*^9, 
  3.662366970887473*^9}, {3.6623672503817115`*^9, 3.6623672514044275`*^9}, {
  3.662367670201892*^9, 3.66236767179403*^9}, {3.6623681400884275`*^9, 
  3.662368143763028*^9}}],

Cell[BoxData[
 GraphicsBox[{
   {PointSize[0.004], PointBox[CompressedData["
1:eJxN2weu3MgVQNFizpkbmC15CV6AvRbv0yPpp87dtAnci6aAwhnMjL6IQpH1
kv7657//8a84hPCfPITd/27b5vobf+Fv/IMf+Ilf+I0/eMIzXvCKN7zjA5/4
wg0Dzxmhz51gihnmWGCJFdbYYIsd9jjgiBPOuOD6f927vw/rF/7GP/iBn/iF
3/iDJzzjBa94wzs+8Ikv3DDwnBHGmGCKGeZYYIkV1thgix32OOCIE8644L6P
nj337tdh/cY/+IGf+IXf+IMnPOMFr3jDOz7wiS/cMPCcEcaYYIoZ5lhgiRXW
2GCLHfY44IgTzrjgvo++u5499+73Yf3BD/zEL/zGHzzhGS94xRve8YFPfOGG
geeMMMYEU8wwxwJLrLDGBlvssMcBR5xwxgX3ffTb57vr2XPv/hzWB37iF37j
D57wjBe84g3v+MAnvnDDwHNGGGOCKWaYY4ElVlhjgy122OOAI04444L7Pnp3
+O3z3fXsuXcfh/WJX/iNP3jCM17wije84wOf+MINA88ZYYwJpphhjgWWWGGN
DbbYYY8DjjjhjAvu++jd693ht89317Pn3n0e1hd+4w+e8IwXvOIN7/jAJ75w
w8BzRhhjgilmmGOBJVZYY4MtdtjjgCNOOOOC+z4au3j3enf47fPd9ey5d1+H
9Y0/eMIzXvCKN7zjA5/4wg0DzxlhjAmmmGGOBZZYYY0NtthhjwOOOOGMC+77
aOxn7OLd693ht89317Pn3n0f1g+e8IwXvOIN7/jAJ75ww8BzRhhjgilmmGOB
JVZYY4MtdtjjgCNOOOOC+z4aOxv7Gbt493p3+O3z3fXsuXc/h3XCM17wije8
4wOf+MINA88ZYYwJpphhjgWWWGGNDbbYYY8DjjjhjAvu+2juYexs7Gfs4t3r
3eG3z3fXs+fenQ7rjBe84g3v+MAnvnDDwHNGGGOCKWaYY4ElVlhjgy122OOA
I04444L7Ppq7mXsYOxv7Gbt493p3+O3z3fXsuXfnw7rgFW94xwc+8YUbBp4z
whgTTDHDHAssscIaG2yxwx4HHHHCGRfc99Hc19zN3MPY2djP2MW717vDb5/v
rmfPvbsc1hVveMcHPvGFGwaeM8IYE0wxwxwLLLHCGhtsscMeBxxxwhkX3PfR
2oG5r7mbuYexs7GfsYt3r3eH3z7fXc+ee3c9rBve8YFPfOGGgeeMMMYEU8ww
xwJLrLDGBlvssMcBR5xwxgX3fbT2Yu3A3NfczdzD2NnYz9jFu9e7w2+f765n
z727HdYdH/jEF24YeM4IY0wwxQxzLLDECmtssMUOexxwxAlnXHDfR2tX1l6s
HZj7mruZexg7G/sZu3j3enf47fPd9ey5d/fDeuATX7hh4DkjjDHBFDPMscAS
K6yxwRY77HHAESecccF9H639Wbuy9mLtwNzX3M3cw9jZ2M/YxbvXu8Nvn++u
Z8+9exzWE1+4YeA5I4wxwRQzzLHAEiusscEWO+xxwBEnnHHBfR+tnVr7s3Zl
7cXagbmvuZu5h7GzsZ+xi3evd4ffPt9dz5579zysF24YeM4IY0wwxQxzLLDE
CmtssMUOexxwxAlnXHDfR2vP1k6t/Vm7svZi7cDc19zN3MPY2djP2MW717vD
b5/vrmfPvXsd1oaB54wwxgRTzDDHAkussMYGW+ywxwFHnHDGBfd93LZ3Dd8a
tDVUa4DWsKzBWEMwBzaHMwcxhjYGNIbxDvYO8RvoO+wZdA/9FXjOCGNMMMUM
cyywxAprbLDFDnsccMQJZ1xw38f9lz0Qa/jWoK2hWgO0hmUNxhqCObA5nDmI
MbQxoDGMd7B3iN9A32HPoHvorwhjTDDFDHMssMQKa2ywxQ57HHDECWdccOXZ
7CHZA7GGbw3aGqo1QGtY1mCsIZgDm8OZgxhDGwMaw3gHe4f4DfQd9gy6h64Y
E0wxwxwLLLHCGhtsscMeBxxxwhkXXMO7Z2jvyN6HtXtrz9ZOrf1Zu7L2Yu3A
3NfczdzD2NnYz9jFu9e7w2+f765nz72LDyvBFDPMscASK6yxwRY77HHAESec
ccGVZ7GHaQ/OHpI9EGv41qCtoVoDtIZlDcYagjmwOZw5iDG0MaAxjHewd4jf
wHA4e+5dclgpZphjgSVWWGODLXbY44AjTjjjgivPYA/YHqY9OHtI9kCs4VuD
toZqDdAaljUYawjmwOZw5iDG0MaAxjDewRuG8H53PXvuXXpYGeZYYIkV1thg
ix32OOCIE8644MqfbQ/dHrA9THtw9pDsgVjDtwZtDdUaoDUsazDWEMyBzeHM
QYyhjQGNYTYM4f3t89317Ll32WHlWGCJFdbYYIsd9jjgiBPOuODKn+kMgj10
e8D2MO3B2UOyB2IN3xq0NVRrgNawrMFYQzAHNoczBzGGNgbcMIT33eG3z3fX
s+fe5YdVYIkV1thgix32OOCIE8644Mqf5QyHMwj20O0B28O0B2cPyR6INXxr
0NZQrQFaw7IGYw3BHNgczhzEGHrDEN53r3eH3z7fXc+ee1ccVokV1thgix32
OOCIE8644Mqf4QyMMxzOINhDtwdsD9MenD0keyDW8K1BW0O1BmgNyxqMNQRz
YHM4c5ANQ3jHLt693h1++3x3PXvuXXlYFdbYYIsd9jjgiBPOuODKz3aGyBkY
ZzicQbCHbg/YHqY9OHtI9kCs4VuDtoZqDdAaljUYawjmwOZwG4bwjv2MXbx7
vTv89vnuevbcu+qwamywxQ57HHDECWdccOVnOoPlDJEzMM5wOINgD90esD1M
e3D2kOyBWMO3Bm0N1RqgNSxrMNYQzIE3DOEdOxv7Gbt493p3+O3z3fXsuXf1
YTXYYoc9DjjihDMuuPKznGFzBssZImdgnOFwBsEeuj1ge5j24Owh2QOxhm8N
2hqqNUBrWNZgrCFsGMI79zB2NvYzdvHu9e7w2+e769lz75rDarHDHgccccIZ
F1z5Gc4AOsPmDJYzRM7AOMPhDII9dHvA9jDtwdlDsgdiDd8atDVUa4DWsKzB
bBjCO3cz9zB2NvYzdvHu9e7w2+e769lz79rD6rDHAUeccMYFV36vM5TOADrD
5gyWM0TOwDjD4QyCPXR7wPYw7cHZQ7IHYg3fGrQ1VGuA1rA2DOGd+5q7mXsY
Oxv7Gbt493p3+O3z3fXsuXfdYfU44IgTzrjgyu9xBtUZSmcAnWFzBssZImdg
nOFwBsEeuj1ge5j24Owh2QOxhm8N2hqqNcANQ3jXDsx9zd3MPYydjf2MXbx7
vTv89vnuevbcu/6wBhxxwhkXXPl/neF1BtUZSmcAnWFzBssZImdgnOFwBsEe
uj1ge5j24Owh2QOxhm8N2hrqhiG8ay/WDsx9zd3MPYydjf2MXbx7vTv89vnu
evbcu+GwRpxwxgVX/h9noJ3hdQbVGUpnAJ1hcwbLGSJnYJzhcAbBHro9YHuY
9uDsIdkDsYZvDXrDEN61K2sv1g7Mfc3dzD2MnY39jF28e707/Pb57nr23Lvx
sCacccGV/+YMuTPQzvA6g+oMpTOAzrA5g+UMkTMwznA4g2AP3R6wPUx7cPaQ
7IFYw98whHftz9qVtRdrB+a+5m7mHsbOxn7GLt693h1++3x3PXvu3XRYMy64
8u+cwXeG3BloZ3idQXWG0hlAZ9icwXKGyBkYZzicQbCHbg/YHqY9OHtI9kA2
DOFdO7X2Z+3K2ou1A3NfczdzD2NnYz9jF+9e7w6/fb67nj33bj6sBVf+2b/D
4Ay+M+TOQDvD6wyqM5TOADrD5gyWM0TOwDjD4QyCPXR7wPYw7cHZQ9owhHft
2dqptT9rV9ZerB2Y+5q7mXsYOxv7Gbt493p3+O3z3fXsuXfLYa2s498B8e8w
OIPvDLkz0M7wOoPqDKUzgM6wOYPlDJEzMM5wOINgD90esD1Me3D2kOyBWMO3
Bm0N1RqgNSxrMNYQzIHN4cxBjKGNAY1hvIO9Q/wG+g57Bt3D/wGZ05CN
     "]]}, 
   {PointSize[0.010000000000000002`], PointBox[CompressedData["
1:eJzt2UtuFTEYROHfNoSEXbAllsACyFrYLO6H24Zun5I8zgQGVVLrTDzJp35c
Kd9+vH//mSPi10vEXc/zPM/zPM/zPO9j+z3GaH+vuxftdFCdSzTTQj/907/g
/1jFseJYcaw4VhwrjhXHimO147MNxw3HDccNxw3HDccNxw3HzY7Pdhx3HHcc
dxx3HHccdxx3HHc7PjtwPHA8cDxwPHA8cDxwPHA87PjsxPHE8cTxxPHE8cTx
xPHE8bTjs4Zjw7Hh2HBsODYcG44Nx2bHZ9diqKvTQXUu0UwLtWNEX+5BGeoa
VOcSzbRQO0bo2dW9NxZDTecSzbRQO87pHahnuC9267lE9X+lQu04bfQN0Tuw
L/deWs7pyrRQO04TfYP1DenLs5uXczLUVagdp4V+w+gb3Jd3X1nO6R6UoS47
TgP9BtRvGH2D12/IXT3DugdlaMeIzzEd716000F1LtFMC7VjxEtMx7sX7XRQ
nUs000LtGPElpuPdi3Y6qM4lmmmhdox4jel496KdDqpziWZaqB0j3mI63r1o
p4PqXKKZFmrHiK8xHe9etNNBdS7RTAu1o+d5nud5nud53sf3B5rIuGI=
     "]]}}]], "Output",
 CellChangeTimes->{3.662368144198335*^9, 3.662369928577196*^9, 
  3.678105545845913*^9}],

Cell[CellGroupData[{

Cell[BoxData[
 InterpretationBox[
  RowBox[{"\<\"Box size \"\>", "\[InvisibleSpace]", "41", 
   "\[InvisibleSpace]", "\<\" x \"\>", "\[InvisibleSpace]", "41"}],
  SequenceForm["Box size ", 41, " x ", 41],
  Editable->False]], "Print",
 CellChangeTimes->{3.6623681442023387`*^9, 3.6623699285801983`*^9, 
  3.67810554586154*^9}],

Cell[BoxData[
 InterpretationBox[
  RowBox[{
  "3.453`", "\[InvisibleSpace]", "\<\" secs used to obtain solution for \"\>",
    "\[InvisibleSpace]", "3362", "\[InvisibleSpace]", "\<\" coordinates\"\>"}],
  SequenceForm[
  3.453, " secs used to obtain solution for ", 3362, " coordinates"],
  Editable->False]], "Print",
 CellChangeTimes->{3.6623681442023387`*^9, 3.6623699285801983`*^9, 
  3.678105551908482*^9}]
}, Open  ]],

Cell[BoxData[
 GraphicsBox[{
   {PointSize[0.004], 
    PointBox[NCache[{{
       Rational[-\
558195585352610645322830206774885958395732299532290004966234992895206127583205\
088503356797061950251818691170807429311466306900227922777409530555974791489627\
68300360377257852761675554981547536717340036588395, 
         279331306624802117818703572964088437547420514456411254620454847751739\
253990713554653354658539011283474676845457167388064353697517041457871794234714\
1913260937886075239409972127529021712378108754320641769737], 
        Rational[-\
214573638474531413809976096049353373490066090339570288310807345493613154318680\
784861424123408651431360599125589923468084073813552143379327309111898246353545\
330539031496010933909604259592317357895710031743, 
         107393904967871682705805492083000290746935064367138781866654969217151\
312342828267587075351085245655679567355016773062206031691259994044683815002711\
48546120222382334287958275762092212923026994293898887012]}, {
       Rational[-\
372123520047295072502748679148267976748894717234992409558547789735498897288285\
638720128521293989302572937991491597552353414348205350455466364951668990176609\
44035469920740517093618673077918245849766346901849, 
         186220871083201411879135715309392291698280342970940836413636565167826\
169327142369768903105692674188983117896971444925376235798344694305247862823142\
7942173958590716826273314751686014474918739169547094513158], 
        Rational[-\
101704284898548589378503305972180698076063807049284244981719254826245601315010\
396541163061225530942372920731681166978101145995909343129808513850103553989903\
728695049158821847027258330385784421418573421985, 
         536969524839358413529027460415001453734675321835693909333274846085756\
561714141337935376755426228278397836775083865311030158456299970223419075013557\
4273060111191167143979137881046106461513497146949443506]}, {
       Rational[-\
186054838807282178208346875354982803834689618940377343038207434884826402630252\
537610738920360367797660810000477290777402526557692280964926029694365068325523\
56432996318878037165845431965987859271054764258015, 
         931104355416007059395678576546961458491401714854704182068182825839130\
846635711848844515528463370944915589484857224626881178991723471526239314115713\
971086979295358413136657375843007237459369584773547256579], 
        Rational[-\
384503106079508040343975259321526422409350765063949465839286862004901887154397\
838774407601876435530564456195196787931664761411051672280588177199246722649203\
241266034471610250428769104269859855110654938303, 
         214787809935743365411610984166000581493870128734277563733309938434302\
624685656535174150702170491311359134710033546124412063382519988089367630005422\
97092240444764668575916551524184425846053988587797774024]}, {
       Rational[-\
186044332513825989795632962861511322832705610542772036099439577950146414695008\
920641309273959897067310899400851595156705904880378035489422446894109810272290\
98760099354246409802764788658622139543799128791550, 
         931104355416007059395678576546961458491401714854704182068182825839130\
846635711848844515528463370944915589484857224626881178991723471526239314115713\
971086979295358413136657375843007237459369584773547256579], 
        Rational[-\
181108147696689748423362864839080276901835204287210430981713627387095756113791\
892292634966847522705846204304000751322636576405311024871135062862122650539720\
497083758198262239376881061240969250491158759209, 
         107393904967871682705805492083000290746935064367138781866654969217151\
312342828267587075351085245655679567355016773062206031691259994044683815002711\
48546120222382334287958275762092212923026994293898887012]}, {
       Rational[-\
372060202155544000638405648757156926581583345082760046473933447913086031428338\
947463205811978858214692703543088060926441743000461689884285614347010470424429\
42897200937675727968555571838629765101512646411251, 
         186220871083201411879135715309392291698280342970940836413636565167826\
169327142369768903105692674188983117896971444925376235798344694305247862823142\
7942173958590716826273314751686014474918739169547094513158], 
        Rational[-\
339968394766924513575692983420640708641297480705565276728309446745358657324064\
245939276524435820867578184499473586934213842849352055776317332970534341580246\
233541564448022419246817519680080664300902951975, 
         214787809935743365411610984166000581493870128734277563733309938434302\
624685656535174150702170491311359134710033546124412063382519988089367630005422\
97092240444764668575916551524184425846053988587797774024]}, {
       Rational[-\
186011975091064013045691391224188044825843735689314073911209876854235033771629\
323478742892801877647536009264505750261208479555301118984074499983352768435628\
33424098757729749700466870884300599994876375391322, 
         931104355416007059395678576546961458491401714854704182068182825839130\
846635711848844515528463370944915589484857224626881178991723471526239314115713\
971086979295358413136657375843007237459369584773547256579], 
        Rational[-\
317771870334685970657689430432129378508918874065393221152294732809926981244328\
745101884755739374074192757309398715504062617396531925666296121513785241755227\
312034289335676657308389870831513950829404505969, 
         214787809935743365411610984166000581493870128734277563733309938434302\
624685656535174150702170491311359134710033546124412063382519988089367630005422\
97092240444764668575916551524184425846053988587797774024]}, {
       Rational[-\
185989774407771384593752918689124719327754877824665481551650363505101163964780\
483627991475462316450332498958532184728649720564861721512095776989644681337122\
15769436573637420909566739221724499585371758015870, 
         931104355416007059395678576546961458491401714854704182068182825839130\
846635711848844515528463370944915589484857224626881178991723471526239314115713\
971086979295358413136657375843007237459369584773547256579], 
        Rational[-\
295640151625156240338795623586094200607267828985441122800803677125639076716945\
061601170140367609511280958923403363337164689865835345379042332911955189340431\
499106260263349444223528265105626648180354415869, 
         214787809935743365411610984166000581493870128734277563733309938434302\
624685656535174150702170491311359134710033546124412063382519988089367630005422\
97092240444764668575916551524184425846053988587797774024]}, {
       Rational[-\
111578001627070418777010433552799470921109951035926275730872447889011459124290\
281290612934869470626100245521763697573715199086553544921506002464127403525265\
886187413934797448423406391833942714863986011947309, 
         558662613249604235637407145928176875094841028912822509240909695503478\
507981427109306709317078022566949353690914334776128707395034082915743588469428\
3826521875772150478819944255058043424756217508641283539474], 
        Rational[-\
273587767369947053383867856755039281881953061392222493204355308090306727599212\
220691386714402969133107025955346077432056497427361384663739751346899875836073\
386175238306677972103264816014231192845298792845, 
         214787809935743365411610984166000581493870128734277563733309938434302\
624685656535174150702170491311359134710033546124412063382519988089367630005422\
97092240444764668575916551524184425846053988587797774024]}, {
       Rational[-\
557797662446572744080715920838703352154504063558542151447239790134493778631873\
688573899317706257635994721712770865477973686316193297664909140049328788692622\
47280336658316669653852702976574818821042235809128, 
         279331306624802117818703572964088437547420514456411254620454847751739\
253990713554653354658539011283474676845457167388064353697517041457871794234714\
1913260937886075239409972127529021712378108754320641769737], 
        Rational[-\
314537995851919687146916193994576857950425588395688185761666131089482871744168\
632394864727457983094132244790866965828465687760660309592908864305155848062674\
59005774379525611888665496149471811884472211631, 
         268484762419679206764513730207500726867337660917846954666637423042878\
280857070668967688377713114139198918387541932655515079228149985111709537506778\
7136530055595583571989568940523053230756748573474721753]}, {
       Rational[-\
557692303287276274551264046961076869053786213637894900997932896326749082369465\
978306882126059273819586841035110239678398152327094377198044693147978614469155\
67357481405647584550922222400038606975790964973351, 
         279331306624802117818703572964088437547420514456411254620454847751739\
253990713554653354658539011283474676845457167388064353697517041457871794234714\
1913260937886075239409972127529021712378108754320641769737], 
        Rational[-\
229784781745059996964579446278790513983728903023546647926475093359509534528483\
743186597896101438264075859419546003018811993231281855076010763731830466398182\
300482703685874879562863559813342404746381422235, 
         214787809935743365411610984166000581493870128734277563733309938434302\
624685656535174150702170491311359134710033546124412063382519988089367630005422\
97092240444764668575916551524184425846053988587797774024]}, {
       Rational[-\
371716327572462310803384388822691876221613629020759348371709001634239840547234\
585068626578043840517463950311941896572676690950468591964418915133209652881966\
78704823638648243318018967053570378944765144755849, 
         186220871083201411879135715309392291698280342970940836413636565167826\
169327142369768903105692674188983117896971444925376235798344694305247862823142\
7942173958590716826273314751686014474918739169547094513158], 
        Rational[-\
260085533640049631637473152116480610406441172424232207079223929170585473035461\
286337732986730715496780708978298019005607291100370457362235611521868314181490\
56534247416225284452938716498696057093151211831, 
         268484762419679206764513730207500726867337660917846954666637423042878\
280857070668967688377713114139198918387541932655515079228149985111709537506778\
7136530055595583571989568940523053230756748573474721753]}, {
       Rational[-\
557445575930593947145793835557245044260098182110880117329232070315949493008080\
418333824443555575088353123047664653515266478678923966677361824030697737748956\
55960749914275736924990908080417237075979808603613, 
         279331306624802117818703572964088437547420514456411254620454847751739\
253990713554653354658539011283474676845457167388064353697517041457871794234714\
1913260937886075239409972127529021712378108754320641769737], 
        Rational[-\
932494943803822290718437690731493440785639028609444935315461901452981892858326\
347722237133637746150572808644314562644360944878903995743761012782313564855508\
14281210800470414525555282803091890742250214303, 
         107393904967871682705805492083000290746935064367138781866654969217151\
312342828267587075351085245655679567355016773062206031691259994044683815002711\
48546120222382334287958275762092212923026994293898887012]}, {
       Rational[-\
185769315385989349458043648118472489814164794640980118284934864239604081822673\
906337337094206903025135217762723959801193165657068539908965333220577235018258\
93664663367755944310360073775507549649623232028349, 
         931104355416007059395678576546961458491401714854704182068182825839130\
846635711848844515528463370944915589484857224626881178991723471526239314115713\
971086979295358413136657375843007237459369584773547256579], 
        Rational[-\
206366565328989499362758083114564925906474150102281142210755779346206063016227\
476917617271472439234012089144766600083668112263926591902095948725491884282059\
88870502133769114067212523704541306935813256569, 
         268484762419679206764513730207500726867337660917846954666637423042878\
280857070668967688377713114139198918387541932655515079228149985111709537506778\
7136530055595583571989568940523053230756748573474721753]}, {
       Rational[-\
371443487084077125754193789748155595615566146279294316319178960523379316919130\
503159356245939770408583571715714270743406247794157519469924143569011523229502\
29035658964728332300363278013023081558395344129825, 
         186220871083201411879135715309392291698280342970940836413636565167826\
169327142369768903105692674188983117896971444925376235798344694305247862823142\
7942173958590716826273314751686014474918739169547094513158], 
        Rational[-\
719328038426914153818395585412513858935789348865730756427160279428875697458966\
492481111987285076903394066272987114336460667480678867271060123890176565064039\
48514124941218001489708236980733705831581416891, 
         107393904967871682705805492083000290746935064367138781866654969217151\
312342828267587075351085245655679567355016773062206031691259994044683815002711\
48546120222382334287958275762092212923026994293898887012]}, {
       Rational[-\
185674119687294695460275894818107333661929290176663462794048897181309451527910\
750236240720109177152780822120798168843919527244695229524686679013662435938104\
61151804081337823364356598424052716765819368190780, 
         931104355416007059395678576546961458491401714854704182068182825839130\
846635711848844515528463370944915589484857224626881178991723471526239314115713\
971086979295358413136657375843007237459369584773547256579], 
        Rational[-\
153532520803183447705047252973644308507026413718717177882371799543772823875762\
761059858239767011790464716407511433383695298608539820967778827612929233331772\
29687809143938158396354579069613017037283542842, 
         268484762419679206764513730207500726867337660917846954666637423042878\
280857070668967688377713114139198918387541932655515079228149985111709537506778\
7136530055595583571989568940523053230756748573474721753]}, {
       Rational[-\
556885392440486902582947394796945342330211772399817398703794424705293218066933\
845119394992618247527717057688805055277376608556501864800182703884770170013874\
31871164516338357169946379012443197295845111096321, 
         279331306624802117818703572964088437547420514456411254620454847751739\
253990713554653354658539011283474676845457167388064353697517041457871794234714\
1913260937886075239409972127529021712378108754320641769737], 
        Rational[-\
254944017311914285613502757813518673187858051540746941320916007287525422103115\
119413765666929993948536274293112219609532706877141497462840347168744473480396\
26102856438389951058802699042015337058462358695, 
         536969524839358413529027460415001453734675321835693909333274846085756\
561714141337935376755426228278397836775083865311030158456299970223419075013557\
4273060111191167143979137881046106461513497146949443506]}, {
       Rational[-\
556761068548499400064532952071517988985309692029965357894832584703089735172225\
491273753288733992619589432960244423175488661260301465930804978751280873348016\
46314561843321086899141442151092850875763475895042, 
         279331306624802117818703572964088437547420514456411254620454847751739\
253990713554653354658539011283474676845457167388064353697517041457871794234714\
1913260937886075239409972127529021712378108754320641769737], 
        Rational[-\
101642824088796065045260037951732565622336898946196900732193323071942084020958\
126173738107379386386994000090082106019485918708598400560845534731897281695858\
52956803042821963508417049921033509866421618736, 
         268484762419679206764513730207500726867337660917846954666637423042878\
280857070668967688377713114139198918387541932655515079228149985111709537506778\
7136530055595583571989568940523053230756748573474721753]}, {
       Rational[-\
556656113293518596145826130527169059750343284893350039392328967473998174654519\
734126835803481979441135954581679758784825365393727467807623854512972476197371\
08993284633975604875868857733248552676570917577305, 
         279331306624802117818703572964088437547420514456411254620454847751739\
253990713554653354658539011283474676845457167388064353697517041457871794234714\
1913260937886075239409972127529021712378108754320641769737], 
        Rational[-\
152046931712025645773147320610390915415511628143444524020639622780572614687242\
666988674326540995094673247606308768738557226626485546799690203230365707501897\
91549550104413639710364036930028880507359150737, 
         536969524839358413529027460415001453734675321835693909333274846085756\
561714141337935376755426228278397836775083865311030158456299970223419075013557\
4273060111191167143979137881046106461513497146949443506]}, {
       Rational[-\
556576491225325934196587476541304338523311633985227610758730778780673538121857\
866826503210596517819078847985983223446116362660320390485005749436498607439192\
35863396451264399003549554200033112118227728318836, 
         279331306624802117818703572964088437547420514456411254620454847751739\
253990713554653354658539011283474676845457167388064353697517041457871794234714\
1913260937886075239409972127529021712378108754320641769737], 
        Rational[-\
505778269165041127587864210351746392726635085763350361027698968824019898935820\
520788065934873405738869394151274015426549724896668785103806743955874478648286\
2706375188195200163802515180597875076662132878, 
         268484762419679206764513730207500726867337660917846954666637423042878\
280857070668967688377713114139198918387541932655515079228149985111709537506778\
7136530055595583571989568940523053230756748573474721753]}, {
       Rational[-\
185508934146749701499228411071261434238276180001744308023236992828758805660699\
205452559304220953308938283136436536586479142301543556792467895857683327725385\
21727337946599239950194908315916561119046403453151, 
         931104355416007059395678576546961458491401714854704182068182825839130\
846635711848844515528463370944915589484857224626881178991723471526239314115713\
971086979295358413136657375843007237459369584773547256579], 
        Rational[-\
505129855506375918914793752458682440729064219622708418673073449906312415899786\
959871462652638077886749370132264679015858126619305484591631490700415115792664\
4447469181399301303927276905479096583809732299, 
         536969524839358413529027460415001453734675321835693909333274846085756\
561714141337935376755426228278397836775083865311030158456299970223419075013557\
4273060111191167143979137881046106461513497146949443506]}, {
       Rational[-\
556509915877284338613113986431676574619258452638584926568198222987829721696623\
551358199922348776840342327173687792996532063417739127472034016955499002322967\
59138933523942441222916729026743439739405571852818, 
         279331306624802117818703572964088437547420514456411254620454847751739\
253990713554653354658539011283474676845457167388064353697517041457871794234714\
1913260937886075239409972127529021712378108754320641769737], 0}, {
       Rational[-\
185508934146749701499228411071261434238276180001744308023236992828758805660699\
205452559304220953308938283136436536586479142301543556792467895857683327725385\
21727337946599239950194908315916561119046403453151, 
         931104355416007059395678576546961458491401714854704182068182825839130\
846635711848844515528463370944915589484857224626881178991723471526239314115713\
971086979295358413136657375843007237459369584773547256579], Rational[
        5051298555063759189147937524586824407290642196227084186730734499063124\
158997869598714626526380778867493701322646790158581266193054845916314907004151\
157926644447469181399301303927276905479096583809732299, 
         536969524839358413529027460415001453734675321835693909333274846085756\
561714141337935376755426228278397836775083865311030158456299970223419075013557\
4273060111191167143979137881046106461513497146949443506]}, {
       Rational[-\
556576491225325934196587476541304338523311633985227610758730778780673538121857\
866826503210596517819078847985983223446116362660320390485005749436498607439192\
35863396451264399003549554200033112118227728318836, 
         279331306624802117818703572964088437547420514456411254620454847751739\
253990713554653354658539011283474676845457167388064353697517041457871794234714\
1913260937886075239409972127529021712378108754320641769737], Rational[
        5057782691650411275878642103517463927266350857633503610276989688240198\
989358205207880659348734057388693941512740154265497248966687851038067439558744\
786482862706375188195200163802515180597875076662132878, 
         268484762419679206764513730207500726867337660917846954666637423042878\
280857070668967688377713114139198918387541932655515079228149985111709537506778\
7136530055595583571989568940523053230756748573474721753]}, {
       Rational[-\
556656113293518596145826130527169059750343284893350039392328967473998174654519\
734126835803481979441135954581679758784825365393727467807623854512972476197371\
08993284633975604875868857733248552676570917577305, 
         279331306624802117818703572964088437547420514456411254620454847751739\
253990713554653354658539011283474676845457167388064353697517041457871794234714\
1913260937886075239409972127529021712378108754320641769737], Rational[
        1520469317120256457731473206103909154155116281434445240206396227805726\
146872426669886743265409950946732476063087687385572266264855467996902032303657\
0750189791549550104413639710364036930028880507359150737, 
         536969524839358413529027460415001453734675321835693909333274846085756\
561714141337935376755426228278397836775083865311030158456299970223419075013557\
4273060111191167143979137881046106461513497146949443506]}, {
       Rational[-\
556761068548499400064532952071517988985309692029965357894832584703089735172225\
491273753288733992619589432960244423175488661260301465930804978751280873348016\
46314561843321086899141442151092850875763475895042, 
         279331306624802117818703572964088437547420514456411254620454847751739\
253990713554653354658539011283474676845457167388064353697517041457871794234714\
1913260937886075239409972127529021712378108754320641769737], Rational[
        1016428240887960650452600379517325656223368989461969007321933230719420\
840209581261737381073793863869940000900821060194859187085984005608455347318972\
8169585852956803042821963508417049921033509866421618736, 
         268484762419679206764513730207500726867337660917846954666637423042878\
280857070668967688377713114139198918387541932655515079228149985111709537506778\
7136530055595583571989568940523053230756748573474721753]}, {
       Rational[-\
556885392440486902582947394796945342330211772399817398703794424705293218066933\
845119394992618247527717057688805055277376608556501864800182703884770170013874\
31871164516338357169946379012443197295845111096321, 
         279331306624802117818703572964088437547420514456411254620454847751739\
253990713554653354658539011283474676845457167388064353697517041457871794234714\
1913260937886075239409972127529021712378108754320641769737], Rational[
        2549440173119142856135027578135186731878580515407469413209160072875254\
221031151194137656669299939485362742931122196095327068771414974628403471687444\
7348039626102856438389951058802699042015337058462358695, 
         536969524839358413529027460415001453734675321835693909333274846085756\
561714141337935376755426228278397836775083865311030158456299970223419075013557\
4273060111191167143979137881046106461513497146949443506]}, {
       Rational[-\
185674119687294695460275894818107333661929290176663462794048897181309451527910\
750236240720109177152780822120798168843919527244695229524686679013662435938104\
61151804081337823364356598424052716765819368190780, 
         931104355416007059395678576546961458491401714854704182068182825839130\
846635711848844515528463370944915589484857224626881178991723471526239314115713\
971086979295358413136657375843007237459369584773547256579], Rational[
        1535325208031834477050472529736443085070264137187171778823717995437728\
238757627610598582397670117904647164075114333836952986085398209677788276129292\
3333177229687809143938158396354579069613017037283542842, 
         268484762419679206764513730207500726867337660917846954666637423042878\
280857070668967688377713114139198918387541932655515079228149985111709537506778\
7136530055595583571989568940523053230756748573474721753]}, {
       Rational[-\
371443487084077125754193789748155595615566146279294316319178960523379316919130\
503159356245939770408583571715714270743406247794157519469924143569011523229502\
29035658964728332300363278013023081558395344129825, 
         186220871083201411879135715309392291698280342970940836413636565167826\
169327142369768903105692674188983117896971444925376235798344694305247862823142\
7942173958590716826273314751686014474918739169547094513158], Rational[
        7193280384269141538183955854125138589357893488657307564271602794288756\
974589664924811119872850769033940662729871143364606674806788672710601238901765\
6506403948514124941218001489708236980733705831581416891, 
         107393904967871682705805492083000290746935064367138781866654969217151\
312342828267587075351085245655679567355016773062206031691259994044683815002711\
48546120222382334287958275762092212923026994293898887012]}, {
       Rational[-\
185769315385989349458043648118472489814164794640980118284934864239604081822673\
906337337094206903025135217762723959801193165657068539908965333220577235018258\
93664663367755944310360073775507549649623232028349, 
         931104355416007059395678576546961458491401714854704182068182825839130\
846635711848844515528463370944915589484857224626881178991723471526239314115713\
971086979295358413136657375843007237459369584773547256579], Rational[
        2063665653289894993627580831145649259064741501022811422107557793462060\
630162274769176172714724392340120891447666000836681122639265919020959487254918\
8428205988870502133769114067212523704541306935813256569, 
         268484762419679206764513730207500726867337660917846954666637423042878\
280857070668967688377713114139198918387541932655515079228149985111709537506778\
7136530055595583571989568940523053230756748573474721753]}, {
       Rational[-\
557445575930593947145793835557245044260098182110880117329232070315949493008080\
418333824443555575088353123047664653515266478678923966677361824030697737748956\
55960749914275736924990908080417237075979808603613, 
         279331306624802117818703572964088437547420514456411254620454847751739\
253990713554653354658539011283474676845457167388064353697517041457871794234714\
1913260937886075239409972127529021712378108754320641769737], Rational[
        9324949438038222907184376907314934407856390286094449353154619014529818\
928583263477222371336377461505728086443145626443609448789039957437610127823135\
6485550814281210800470414525555282803091890742250214303, 
         107393904967871682705805492083000290746935064367138781866654969217151\
312342828267587075351085245655679567355016773062206031691259994044683815002711\
48546120222382334287958275762092212923026994293898887012]}, {
       Rational[-\
371716327572462310803384388822691876221613629020759348371709001634239840547234\
585068626578043840517463950311941896572676690950468591964418915133209652881966\
78704823638648243318018967053570378944765144755849, 
         186220871083201411879135715309392291698280342970940836413636565167826\
169327142369768903105692674188983117896971444925376235798344694305247862823142\
7942173958590716826273314751686014474918739169547094513158], Rational[
        2600855336400496316374731521164806104064411724242322070792239291705854\
730354612863377329867307154967807089782980190056072911003704573622356115218683\
1418149056534247416225284452938716498696057093151211831, 
         268484762419679206764513730207500726867337660917846954666637423042878\
280857070668967688377713114139198918387541932655515079228149985111709537506778\
7136530055595583571989568940523053230756748573474721753]}, {
       Rational[-\
557692303287276274551264046961076869053786213637894900997932896326749082369465\
978306882126059273819586841035110239678398152327094377198044693147978614469155\
67357481405647584550922222400038606975790964973351, 
         279331306624802117818703572964088437547420514456411254620454847751739\
253990713554653354658539011283474676845457167388064353697517041457871794234714\
1913260937886075239409972127529021712378108754320641769737], Rational[
        2297847817450599969645794462787905139837289030235466479264750933595095\
345284837431865978961014382640758594195460030188119932312818550760107637318304\
66398182300482703685874879562863559813342404746381422235, 
         214787809935743365411610984166000581493870128734277563733309938434302\
624685656535174150702170491311359134710033546124412063382519988089367630005422\
97092240444764668575916551524184425846053988587797774024]}, {
       Rational[-\
557797662446572744080715920838703352154504063558542151447239790134493778631873\
688573899317706257635994721712770865477973686316193297664909140049328788692622\
47280336658316669653852702976574818821042235809128, 
         279331306624802117818703572964088437547420514456411254620454847751739\
253990713554653354658539011283474676845457167388064353697517041457871794234714\
1913260937886075239409972127529021712378108754320641769737], Rational[
        3145379958519196871469161939945768579504255883956881857616661310894828\
717441686323948647274579830941322447908669658284656877606603095929088643051558\
4806267459005774379525611888665496149471811884472211631, 
         268484762419679206764513730207500726867337660917846954666637423042878\
280857070668967688377713114139198918387541932655515079228149985111709537506778\
7136530055595583571989568940523053230756748573474721753]}, {
       Rational[-\
111578001627070418777010433552799470921109951035926275730872447889011459124290\
281290612934869470626100245521763697573715199086553544921506002464127403525265\
886187413934797448423406391833942714863986011947309, 
         558662613249604235637407145928176875094841028912822509240909695503478\
507981427109306709317078022566949353690914334776128707395034082915743588469428\
3826521875772150478819944255058043424756217508641283539474], Rational[
        2735877673699470533838678567550392818819530613922224932043553080903067\
275992122206913867144029691331070259553460774320564974273613846637397513468998\
75836073386175238306677972103264816014231192845298792845, 
         214787809935743365411610984166000581493870128734277563733309938434302\
624685656535174150702170491311359134710033546124412063382519988089367630005422\
97092240444764668575916551524184425846053988587797774024]}, {
       Rational[-\
185989774407771384593752918689124719327754877824665481551650363505101163964780\
483627991475462316450332498958532184728649720564861721512095776989644681337122\
15769436573637420909566739221724499585371758015870, 
         931104355416007059395678576546961458491401714854704182068182825839130\
846635711848844515528463370944915589484857224626881178991723471526239314115713\
971086979295358413136657375843007237459369584773547256579], Rational[
        2956401516251562403387956235860942006072678289854411228008036771256390\
767169450616011701403676095112809589234033633371646898658353453790423329119551\
89340431499106260263349444223528265105626648180354415869, 
         214787809935743365411610984166000581493870128734277563733309938434302\
624685656535174150702170491311359134710033546124412063382519988089367630005422\
97092240444764668575916551524184425846053988587797774024]}, {
       Rational[-\
186011975091064013045691391224188044825843735689314073911209876854235033771629\
323478742892801877647536009264505750261208479555301118984074499983352768435628\
33424098757729749700466870884300599994876375391322, 
         931104355416007059395678576546961458491401714854704182068182825839130\
846635711848844515528463370944915589484857224626881178991723471526239314115713\
971086979295358413136657375843007237459369584773547256579], Rational[
        3177718703346859706576894304321293785089188740653932211522947328099269\
812443287451018847557393740741927573093987155040626173965319256662961215137852\
41755227312034289335676657308389870831513950829404505969, 
         214787809935743365411610984166000581493870128734277563733309938434302\
624685656535174150702170491311359134710033546124412063382519988089367630005422\
97092240444764668575916551524184425846053988587797774024]}, {
       Rational[-\
372060202155544000638405648757156926581583345082760046473933447913086031428338\
947463205811978858214692703543088060926441743000461689884285614347010470424429\
42897200937675727968555571838629765101512646411251, 
         186220871083201411879135715309392291698280342970940836413636565167826\
169327142369768903105692674188983117896971444925376235798344694305247862823142\
7942173958590716826273314751686014474918739169547094513158], Rational[
        3399683947669245135756929834206407086412974807055652767283094467453586\
573240642459392765244358208675781844994735869342138428493520557763173329705343\
41580246233541564448022419246817519680080664300902951975, 
         214787809935743365411610984166000581493870128734277563733309938434302\
624685656535174150702170491311359134710033546124412063382519988089367630005422\
97092240444764668575916551524184425846053988587797774024]}, {
       Rational[-\
186044332513825989795632962861511322832705610542772036099439577950146414695008\
920641309273959897067310899400851595156705904880378035489422446894109810272290\
98760099354246409802764788658622139543799128791550, 
         931104355416007059395678576546961458491401714854704182068182825839130\
846635711848844515528463370944915589484857224626881178991723471526239314115713\
971086979295358413136657375843007237459369584773547256579], Rational[
        1811081476966897484233628648390802769018352042872104309817136273870957\
561137918922926349668475227058462043040007513226365764053110248711350628621226\
50539720497083758198262239376881061240969250491158759209, 
         107393904967871682705805492083000290746935064367138781866654969217151\
312342828267587075351085245655679567355016773062206031691259994044683815002711\
48546120222382334287958275762092212923026994293898887012]}, {
       Rational[-\
186054838807282178208346875354982803834689618940377343038207434884826402630252\
537610738920360367797660810000477290777402526557692280964926029694365068325523\
56432996318878037165845431965987859271054764258015, 
         931104355416007059395678576546961458491401714854704182068182825839130\
846635711848844515528463370944915589484857224626881178991723471526239314115713\
971086979295358413136657375843007237459369584773547256579], Rational[
        3845031060795080403439752593215264224093507650639494658392868620049018\
871543978387744076018764355305644561951967879316647614110516722805881771992467\
22649203241266034471610250428769104269859855110654938303, 
         214787809935743365411610984166000581493870128734277563733309938434302\
624685656535174150702170491311359134710033546124412063382519988089367630005422\
97092240444764668575916551524184425846053988587797774024]}, {
       Rational[-\
372123520047295072502748679148267976748894717234992409558547789735498897288285\
638720128521293989302572937991491597552353414348205350455466364951668990176609\
44035469920740517093618673077918245849766346901849, 
         186220871083201411879135715309392291698280342970940836413636565167826\
169327142369768903105692674188983117896971444925376235798344694305247862823142\
7942173958590716826273314751686014474918739169547094513158], Rational[
        1017042848985485893785033059721806980760638070492842449817192548262456\
013150103965411630612255309423729207316811669781011459959093431298085138501035\
53989903728695049158821847027258330385784421418573421985, 
         536969524839358413529027460415001453734675321835693909333274846085756\
561714141337935376755426228278397836775083865311030158456299970223419075013557\
4273060111191167143979137881046106461513497146949443506]}, {
       Rational[-\
558195585352610645322830206774885958395732299532290004966234992895206127583205\
088503356797061950251818691170807429311466306900227922777409530555974791489627\
68300360377257852761675554981547536717340036588395, 
         279331306624802117818703572964088437547420514456411254620454847751739\
253990713554653354658539011283474676845457167388064353697517041457871794234714\
1913260937886075239409972127529021712378108754320641769737], Rational[
        2145736384745314138099760960493533734900660903395702883108073454936131\
543186807848614241234086514313605991255899234680840738135521433793273091118982\
46353545330539031496010933909604259592317357895710031743, 
         107393904967871682705805492083000290746935064367138781866654969217151\
312342828267587075351085245655679567355016773062206031691259994044683815002711\
48546120222382334287958275762092212923026994293898887012]}, {
       Rational[-\
105867740835562257896102631844875854903032602601077052316650682239089044607693\
264370896061259374158233836525923586925254251183756759089832843686813499251322\
407638303624223556355168640203620638335128626883179, 
         558662613249604235637407145928176875094841028912822509240909695503478\
507981427109306709317078022566949353690914334776128707395034082915743588469428\
3826521875772150478819944255058043424756217508641283539474], 
        Rational[-\
107285486866377288694547627356375452872851491677221828813252749265820517019553\
224628180715867018326205164441714295180544636664111955837244283618134393521722\
373545160930055367669059823876796911347919457755, 
         536969524839358413529027460415001453734675321835693909333274846085756\
561714141337935376755426228278397836775083865311030158456299970223419075013557\
4273060111191167143979137881046106461513497146949443506]}, {
       Rational[-\
105861588283713436153211922323882572354497022727546978732877249936885090565250\
802997327250310383972449947739514658741582574175683098553307152227223849084277\
578675180511706113428476613994746540831193919684421, 
         558662613249604235637407145928176875094841028912822509240909695503478\
507981427109306709317078022566949353690914334776128707395034082915743588469428\
3826521875772150478819944255058043424756217508641283539474], 
        Rational[-\
406801035754012204578112220245935207523282738848320897319729504922819019988365\
349996700886012632915189394333797368869380842912756158518459370778199432522550\
841996492442230046079122341174918486120806062031, 
         214787809935743365411610984166000581493870128734277563733309938434302\
624685656535174150702170491311359134710033546124412063382519988089367630005422\
97092240444764668575916551524184425846053988587797774024]}, {
       Rational[-\
352830631556748941284997715910029019969640844902379519328737486024385005382938\
180052139401049930364582579833995195714217474694748141563432800628876616242721\
20554904682341130140179475793047761821752163055723, 
         186220871083201411879135715309392291698280342970940836413636565167826\
169327142369768903105692674188983117896971444925376235798344694305247862823142\
7942173958590716826273314751686014474918739169547094513158], 
        Rational[-\
384475883250950266671186824397695921120126658420290555627556311935531743975568\
145573300627032137410509277050864193237316547438895594580260350473080650908553\
814850390383018884423511868784503378675353608551, 
         214787809935743365411610984166000581493870128734277563733309938434302\
624685656535174150702170491311359134710033546124412063382519988089367630005422\
97092240444764668575916551524184425846053988587797774024]}, {
       Rational[-\
352767873927025752196773796379482298113144116283348199148137544630638016019961\
467675906353559412688263887086890384891769685914720856428570557630472039356110\
29618410089826390908274857343947605842938237948741, 
         186220871083201411879135715309392291698280342970940836413636565167826\
169327142369768903105692674188983117896971444925376235798344694305247862823142\
7942173958590716826273314751686014474918739169547094513158], 
        Rational[-\
452721731667132420775636182865393162950453724942184804153356819465392490255361\
586302657093466099796168231411667666337426067714328026462381083753693548761091\
88461868783742595823212467936984372941924333122, 
         268484762419679206764513730207500726867337660917846954666637423042878\
280857070668967688377713114139198918387541932655515079228149985111709537506778\
7136530055595583571989568940523053230756748573474721753]}, {
       Rational[-\
352682824126814208804923102845877501627868626768770583052458412768579965967134\
533023421993030777468938917007142689602337379357736893822917940405241738414985\
47898218587220416017187946635635040478781348651033, 
         186220871083201411879135715309392291698280342970940836413636565167826\
169327142369768903105692674188983117896971444925376235798344694305247862823142\
7942173958590716826273314751686014474918739169547094513158], 
        Rational[-\
169958509286354036611331895075816096805651579738440873534603176325978739250140\
104065337441936521558424693790510271326652879170451095960192875836786240953035\
197211443805933060839150282863394770545493415769, 
         107393904967871682705805492083000290746935064367138781866654969217151\
312342828267587075351085245655679567355016773062206031691259994044683815002711\
48546120222382334287958275762092212923026994293898887012]}, {
       Rational[-\
352574428498427571926545993337965687058394849980192300238954676430974684117109\
604015737431775321185171607807322148034301044649612810280751593932342394966286\
57585523615141022397853065089258929725076716430751, 
         186220871083201411879135715309392291698280342970940836413636565167826\
169327142369768903105692674188983117896971444925376235798344694305247862823142\
7942173958590716826273314751686014474918739169547094513158], 
        Rational[-\
317707064611977158058579684289653226278191312505173263927771074558783209691976\
927765207602414691843719128505319196240809319474408375843528698658866194345004\
203455043295658108454823827708834540006956150063, 
         214787809935743365411610984166000581493870128734277563733309938434302\
624685656535174150702170491311359134710033546124412063382519988089367630005422\
97092240444764668575916551524184425846053988587797774024]}, {
       Rational[-\
105732465109267590565496557949509341377763619170224495788579741357324824234688\
460690364935834362883926410781854529197296104842886974228881757242329342537326\
679692921096328966203414779096983754873615851062425, 
         558662613249604235637407145928176875094841028912822509240909695503478\
507981427109306709317078022566949353690914334776128707395034082915743588469428\
3826521875772150478819944255058043424756217508641283539474], 
        Rational[-\
295560817170835696974829583571113941430931551498707654045760990476683521307294\
219010238950960485326543093505465297075374954773612725807091125875180450429993\
799109253147693703258930108471134800866359948793, 
         214787809935743365411610984166000581493870128734277563733309938434302\
624685656535174150702170491311359134710033546124412063382519988089367630005422\
97092240444764668575916551524184425846053988587797774024]}, {
       Rational[-\
352283131896789925671067675174097779297037313062888102150503627195572177479410\
879152463685089074935511829592900422258595519328826860572786156148396047327115\
78367202427970554298182112490404007103774138301545, 
         186220871083201411879135715309392291698280342970940836413636565167826\
169327142369768903105692674188983117896971444925376235798344694305247862823142\
7942173958590716826273314751686014474918739169547094513158], 
        Rational[-\
136746376901574585047637495741681079339125442237337904101464671136847404342678\
347278549110437455706367161554970648148116126103860280468924914842309879858824\
493686629810239788488471106870646217639882134809, 
         107393904967871682705805492083000290746935064367138781866654969217151\
312342828267587075351085245655679567355016773062206031691259994044683815002711\
48546120222382334287958275762092212923026994293898887012]}, {
       Rational[-\
105629528729709333782115748063135988633752047940779666728007787823706314761305\
096806159137622942993527872970710242710366086732256903308339327683140025386128\
545242820205456364555896412716723341540561791078835, 
         558662613249604235637407145928176875094841028912822509240909695503478\
507981427109306709317078022566949353690914334776128707395034082915743588469428\
3826521875772150478819944255058043424756217508641283539474], 
        Rational[-\
314398301162000248505189453191443329019174309667353130871460391456178287572885\
942337113419243440035918127653985796921811449958676879104038449067054616395204\
16185080389507729207730441469968735954456608008, 
         268484762419679206764513730207500726867337660917846954666637423042878\
280857070668967688377713114139198918387541932655515079228149985111709537506778\
7136530055595583571989568940523053230756748573474721753]}, {
       Rational[-\
351887336979617652942562054386587056558388301219004791360664208843840620688452\
500852544897009602948998255285662067842625459155837220267607731085614413262147\
45413833397426687263360045490506792475745706243091, 
         186220871083201411879135715309392291698280342970940836413636565167826\
169327142369768903105692674188983117896971444925376235798344694305247862823142\
7942173958590716826273314751686014474918739169547094513158], 
        Rational[-\
229655521641604535866226861947525567265693300414703629506713231870473927761747\
294573715516953355919497215243306021189177596605020951663916710533872069399214\
777127936691617467955756978254684262418156879009, 
         214787809935743365411610984166000581493870128734277563733309938434302\
624685656535174150702170491311359134710033546124412063382519988089367630005422\
97092240444764668575916551524184425846053988587797774024]}, {
       Rational[-\
351650813609272284181093589666069709602529141757089300344525113221312858243191\
611530159110469339140528992126943296540231133975117483920307326638711906639769\
42425907436086430787026154809213026071214333021791, 
         186220871083201411879135715309392291698280342970940836413636565167826\
169327142369768903105692674188983117896971444925376235798344694305247862823142\
7942173958590716826273314751686014474918739169547094513158], 
        Rational[-\
207921510230294660821668580654464262834602105072721662000569956359299222184958\
074479513845324729698083280399506330065773316433826443444602501364190774666293\
427776812702591118256555070549179184004747233103, 
         214787809935743365411610984166000581493870128734277563733309938434302\
624685656535174150702170491311359134710033546124412063382519988089367630005422\
97092240444764668575916551524184425846053988587797774024]}, {
       Rational[-\
105417416994923907618615400208801468716230394765807013057985476125488903477920\
584195083393616291865583572283172831404534801967578291147202078285922863986014\
254846878388659258976311956575411018173470634480055, 
         558662613249604235637407145928176875094841028912822509240909695503478\
507981427109306709317078022566949353690914334776128707395034082915743588469428\
3826521875772150478819944255058043424756217508641283539474], 
        Rational[-\
931676435535310348154388131270298177105255795722281408786466870291779534368223\
990145310368100619528547233440685211575981221179523790173956797357499900712322\
61224634201433649496060887596326216110892769309, 
         107393904967871682705805492083000290746935064367138781866654969217151\
312342828267587075351085245655679567355016773062206031691259994044683815002711\
48546120222382334287958275762092212923026994293898887012]}, {
       Rational[-\
105334113414288384607377110488969263116920081762718807704431515342182363518281\
369581688700125673682710722150649790219291556865209596554991520512423063648737\
904253254678324144102350782650317852807258686135335, 
         558662613249604235637407145928176875094841028912822509240909695503478\
507981427109306709317078022566949353690914334776128707395034082915743588469428\
3826521875772150478819944255058043424756217508641283539474], 
        Rational[-\
412287900858568773908131860615385905578130711876099007393223585636307582938718\
441404029068373223877089097409948762011597867403768119905165124016706240732585\
51825344931770476395643382335335043327963723817, 
         536969524839358413529027460415001453734675321835693909333274846085756\
561714141337935376755426228278397836775083865311030158456299970223419075013557\
4273060111191167143979137881046106461513497146949443506]}, {
       Rational[-\
350824993832691750229873430099109935162693155580326990142017362586982223653199\
486597122867726727512254995433944172232763286394046811830800455801692817943461\
33325970048248221333256452194326569009660645171389, 
         186220871083201411879135715309392291698280342970940836413636565167826\
169327142369768903105692674188983117896971444925376235798344694305247862823142\
7942173958590716826273314751686014474918739169547094513158], 
        Rational[-\
718387770752050673183965411884704639153365791313198988908970522726711544808938\
525533433916897426612274976609849209139928358952170950333681266316845224736789\
71309129712824914614856299845583821602357053029, 
         107393904967871682705805492083000290746935064367138781866654969217151\
312342828267587075351085245655679567355016773062206031691259994044683815002711\
48546120222382334287958275762092212923026994293898887012]}, {
       Rational[-\
105160563016225831526643138739933735046190850311981384956861143289429727622221\
215921285468019961577774748296644336995048615652574085777591381920864179955291\
377046646881655275232335580242620945853412166022849, 
         558662613249604235637407145928176875094841028912822509240909695503478\
507981427109306709317078022566949353690914334776128707395034082915743588469428\
3826521875772150478819944255058043424756217508641283539474], 
        Rational[-\
613174176587458647415165934644180496772811512677381495519469300521347344843956\
401409655556059076685109982030925647048817502067515989416605113127485287956435\
55533871909259997148941313770591824498896379823, 
         107393904967871682705805492083000290746935064367138781866654969217151\
312342828267587075351085245655679567355016773062206031691259994044683815002711\
48546120222382334287958275762092212923026994293898887012]}, {
       Rational[-\
525385177430362343412691688306124127735537190167845103298127971497317059216785\
909535745414019767298407214055011960388571949628302299518774147269254484470056\
76256763678548371628830767431462526378857662455006, 
         279331306624802117818703572964088437547420514456411254620454847751739\
253990713554653354658539011283474676845457167388064353697517041457871794234714\
1913260937886075239409972127529021712378108754320641769737], 
        Rational[-\
254481362151783831339893691589802271304847529292412666733617776631146450515903\
583774104306497185490691389884149580022235685997148049331272316816580390385927\
13019344941649609366864839144752957367976752929, 
         536969524839358413529027460415001453734675321835693909333274846085756\
561714141337935376755426228278397836775083865311030158456299970223419075013557\
4273060111191167143979137881046106461513497146949443506]}, {
       Rational[-\
175001826615600939512402195293570982967189764528457735811391551851342113925916\
101014593849186596622282659154787638508059160730486042356314659665444512030617\
45793091750160871740400694600756681826418346080789, 
         931104355416007059395678576546961458491401714854704182068182825839130\
846635711848844515528463370944915589484857224626881178991723471526239314115713\
971086979295358413136657375843007237459369584773547256579], 
        Rational[-\
101432997754418229442455074643242902565325856996494969525802154181777233667695\
485319994325402664639377239320535823884412789373981679551271328996136754596428\
50044205857064095140667781777078420816354101492, 
         268484762419679206764513730207500726867337660917846954666637423042878\
280857070668967688377713114139198918387541932655515079228149985111709537506778\
7136530055595583571989568940523053230756748573474721753]}, {
       Rational[-\
174894883177359654470441858290086792432890329726757028121405532701365552872196\
579485056139356480168255105631932253670485984296065204215011396004918238587554\
03153126686494560415987800702538113820572357037810, 
         931104355416007059395678576546961458491401714854704182068182825839130\
846635711848844515528463370944915589484857224626881178991723471526239314115713\
971086979295358413136657375843007237459369584773547256579], 
        Rational[-\
151699493125476581711349043857358336456534069385269698391992428433029696232647\
644460933577889531362257863808507291091389897482926082256618191436127663384319\
43322293851206591786652980586823871635909948983, 
         536969524839358413529027460415001453734675321835693909333274846085756\
561714141337935376755426228278397836775083865311030158456299970223419075013557\
4273060111191167143979137881046106461513497146949443506]}, {
       Rational[-\
524441183231173287282741369812805736206962235756268946387749072160962157610746\
409569248236827803465197260872552362395255170843423944262726848734142393385450\
51812598966739813062604298111664865630282201098205, 
         279331306624802117818703572964088437547420514456411254620454847751739\
253990713554653354658539011283474676845457167388064353697517041457871794234714\
1913260937886075239409972127529021712378108754320641769737], 
        Rational[-\
504535221181807194440459151773943380737815006761474253643362067616040415421354\
747485094845596202799867259356145863078933978247925879017153470365587340539037\
0120615921679129984261888624039636684401957116, 
         268484762419679206764513730207500726867337660917846954666637423042878\
280857070668967688377713114139198918387541932655515079228149985111709537506778\
7136530055595583571989568940523053230756748573474721753]}, {
       Rational[-\
524289247936946566622040053943178006487148504131065939077761014880747883730081\
089524932330359058712406896820502646063474858285273963952704315110924121681633\
77578654407972901797767451304469406000916439066394, 
         279331306624802117818703572964088437547420514456411254620454847751739\
253990713554653354658539011283474676845457167388064353697517041457871794234714\
1913260937886075239409972127529021712378108754320641769737], 
        Rational[-\
503833028189045501568652836672554536733922487341424533963822412070897449827719\
838038256088167422182509322094246006194474930064578883567280984189496390081420\
7929657167807503584176800355241539598104931141, 
         536969524839358413529027460415001453734675321835693909333274846085756\
561714141337935376755426228278397836775083865311030158456299970223419075013557\
4273060111191167143979137881046106461513497146949443506]}, {
       Rational[-\
524237617344234801013514816578051673722211073911172640757704282184464833156996\
949996889686408218085835761983445359172721613119614426628088353269066860825542\
12001555124307909184724305030715373055603125985967, 
         279331306624802117818703572964088437547420514456411254620454847751739\
253990713554653354658539011283474676845457167388064353697517041457871794234714\
1913260937886075239409972127529021712378108754320641769737], 0}, {
       Rational[-\
524289247936946566622040053943178006487148504131065939077761014880747883730081\
089524932330359058712406896820502646063474858285273963952704315110924121681633\
77578654407972901797767451304469406000916439066394, 
         279331306624802117818703572964088437547420514456411254620454847751739\
253990713554653354658539011283474676845457167388064353697517041457871794234714\
1913260937886075239409972127529021712378108754320641769737], Rational[
        5038330281890455015686528366725545367339224873414245339638224120708974\
498277198380382560881674221825093220942460061944749300645788835672809841894963\
900814207929657167807503584176800355241539598104931141, 
         536969524839358413529027460415001453734675321835693909333274846085756\
561714141337935376755426228278397836775083865311030158456299970223419075013557\
4273060111191167143979137881046106461513497146949443506]}, {
       Rational[-\
524441183231173287282741369812805736206962235756268946387749072160962157610746\
409569248236827803465197260872552362395255170843423944262726848734142393385450\
51812598966739813062604298111664865630282201098205, 
         279331306624802117818703572964088437547420514456411254620454847751739\
253990713554653354658539011283474676845457167388064353697517041457871794234714\
1913260937886075239409972127529021712378108754320641769737], Rational[
        5045352211818071944404591517739433807378150067614742536433620676160404\
154213547474850948455962027998672593561458630789339782479258790171534703655873\
405390370120615921679129984261888624039636684401957116, 
         268484762419679206764513730207500726867337660917846954666637423042878\
280857070668967688377713114139198918387541932655515079228149985111709537506778\
7136530055595583571989568940523053230756748573474721753]}, {
       Rational[-\
174894883177359654470441858290086792432890329726757028121405532701365552872196\
579485056139356480168255105631932253670485984296065204215011396004918238587554\
03153126686494560415987800702538113820572357037810, 
         931104355416007059395678576546961458491401714854704182068182825839130\
846635711848844515528463370944915589484857224626881178991723471526239314115713\
971086979295358413136657375843007237459369584773547256579], Rational[
        1516994931254765817113490438573583364565340693852696983919924284330296\
962326476444609335778895313622578638085072910913898974829260822566181914361276\
6338431943322293851206591786652980586823871635909948983, 
         536969524839358413529027460415001453734675321835693909333274846085756\
561714141337935376755426228278397836775083865311030158456299970223419075013557\
4273060111191167143979137881046106461513497146949443506]}, {
       Rational[-\
175001826615600939512402195293570982967189764528457735811391551851342113925916\
101014593849186596622282659154787638508059160730486042356314659665444512030617\
45793091750160871740400694600756681826418346080789, 
         931104355416007059395678576546961458491401714854704182068182825839130\
846635711848844515528463370944915589484857224626881178991723471526239314115713\
971086979295358413136657375843007237459369584773547256579], Rational[
        1014329977544182294424550746432429025653258569964949695258021541817772\
336676954853199943254026646393772393205358238844127893739816795512713289961367\
5459642850044205857064095140667781777078420816354101492, 
         268484762419679206764513730207500726867337660917846954666637423042878\
280857070668967688377713114139198918387541932655515079228149985111709537506778\
7136530055595583571989568940523053230756748573474721753]}, {
       Rational[-\
525385177430362343412691688306124127735537190167845103298127971497317059216785\
909535745414019767298407214055011960388571949628302299518774147269254484470056\
76256763678548371628830767431462526378857662455006, 
         279331306624802117818703572964088437547420514456411254620454847751739\
253990713554653354658539011283474676845457167388064353697517041457871794234714\
1913260937886075239409972127529021712378108754320641769737], Rational[
        2544813621517838313398936915898022713048475292924126667336177766311464\
505159035837741043064971854906913898841495800222356859971480493312723168165803\
9038592713019344941649609366864839144752957367976752929, 
         536969524839358413529027460415001453734675321835693909333274846085756\
561714141337935376755426228278397836775083865311030158456299970223419075013557\
4273060111191167143979137881046106461513497146949443506]}, {
       Rational[-\
105160563016225831526643138739933735046190850311981384956861143289429727622221\
215921285468019961577774748296644336995048615652574085777591381920864179955291\
377046646881655275232335580242620945853412166022849, 
         558662613249604235637407145928176875094841028912822509240909695503478\
507981427109306709317078022566949353690914334776128707395034082915743588469428\
3826521875772150478819944255058043424756217508641283539474], Rational[
        6131741765874586474151659346441804967728115126773814955194693005213473\
448439564014096555560590766851099820309256470488175020675159894166051131274852\
8795643555533871909259997148941313770591824498896379823, 
         107393904967871682705805492083000290746935064367138781866654969217151\
312342828267587075351085245655679567355016773062206031691259994044683815002711\
48546120222382334287958275762092212923026994293898887012]}, {
       Rational[-\
350824993832691750229873430099109935162693155580326990142017362586982223653199\
486597122867726727512254995433944172232763286394046811830800455801692817943461\
33325970048248221333256452194326569009660645171389, 
         186220871083201411879135715309392291698280342970940836413636565167826\
169327142369768903105692674188983117896971444925376235798344694305247862823142\
7942173958590716826273314751686014474918739169547094513158], Rational[
        7183877707520506731839654118847046391533657913131989889089705227267115\
448089385255334339168974266122749766098492091399283589521709503336812663168452\
2473678971309129712824914614856299845583821602357053029, 
         107393904967871682705805492083000290746935064367138781866654969217151\
312342828267587075351085245655679567355016773062206031691259994044683815002711\
48546120222382334287958275762092212923026994293898887012]}, {
       Rational[-\
105334113414288384607377110488969263116920081762718807704431515342182363518281\
369581688700125673682710722150649790219291556865209596554991520512423063648737\
904253254678324144102350782650317852807258686135335, 
         558662613249604235637407145928176875094841028912822509240909695503478\
507981427109306709317078022566949353690914334776128707395034082915743588469428\
3826521875772150478819944255058043424756217508641283539474], Rational[
        4122879008585687739081318606153859055781307118760990073932235856363075\
829387184414040290683732238770890974099487620115978674037681199051651240167062\
4073258551825344931770476395643382335335043327963723817, 
         536969524839358413529027460415001453734675321835693909333274846085756\
561714141337935376755426228278397836775083865311030158456299970223419075013557\
4273060111191167143979137881046106461513497146949443506]}, {
       Rational[-\
105417416994923907618615400208801468716230394765807013057985476125488903477920\
584195083393616291865583572283172831404534801967578291147202078285922863986014\
254846878388659258976311956575411018173470634480055, 
         558662613249604235637407145928176875094841028912822509240909695503478\
507981427109306709317078022566949353690914334776128707395034082915743588469428\
3826521875772150478819944255058043424756217508641283539474], Rational[
        9316764355353103481543881312702981771052557957222814087864668702917795\
343682239901453103681006195285472334406852115759812211795237901739567973574999\
0071232261224634201433649496060887596326216110892769309, 
         107393904967871682705805492083000290746935064367138781866654969217151\
312342828267587075351085245655679567355016773062206031691259994044683815002711\
48546120222382334287958275762092212923026994293898887012]}, {
       Rational[-\
351650813609272284181093589666069709602529141757089300344525113221312858243191\
611530159110469339140528992126943296540231133975117483920307326638711906639769\
42425907436086430787026154809213026071214333021791, 
         186220871083201411879135715309392291698280342970940836413636565167826\
169327142369768903105692674188983117896971444925376235798344694305247862823142\
7942173958590716826273314751686014474918739169547094513158], Rational[
        2079215102302946608216685806544642628346021050727216620005699563592992\
221849580744795138453247296980832803995063300657733164338264434446025013641907\
74666293427776812702591118256555070549179184004747233103, 
         214787809935743365411610984166000581493870128734277563733309938434302\
624685656535174150702170491311359134710033546124412063382519988089367630005422\
97092240444764668575916551524184425846053988587797774024]}, {
       Rational[-\
351887336979617652942562054386587056558388301219004791360664208843840620688452\
500852544897009602948998255285662067842625459155837220267607731085614413262147\
45413833397426687263360045490506792475745706243091, 
         186220871083201411879135715309392291698280342970940836413636565167826\
169327142369768903105692674188983117896971444925376235798344694305247862823142\
7942173958590716826273314751686014474918739169547094513158], Rational[
        2296555216416045358662268619475255672656933004147036295067132318704739\
277617472945737155169533559194972152433060211891775966050209516639167105338720\
69399214777127936691617467955756978254684262418156879009, 
         214787809935743365411610984166000581493870128734277563733309938434302\
624685656535174150702170491311359134710033546124412063382519988089367630005422\
97092240444764668575916551524184425846053988587797774024]}, {
       Rational[-\
105629528729709333782115748063135988633752047940779666728007787823706314761305\
096806159137622942993527872970710242710366086732256903308339327683140025386128\
545242820205456364555896412716723341540561791078835, 
         558662613249604235637407145928176875094841028912822509240909695503478\
507981427109306709317078022566949353690914334776128707395034082915743588469428\
3826521875772150478819944255058043424756217508641283539474], Rational[
        3143983011620002485051894531914433290191743096673531308714603914561782\
875728859423371134192434400359181276539857969218114499586768791040384490670546\
1639520416185080389507729207730441469968735954456608008, 
         268484762419679206764513730207500726867337660917846954666637423042878\
280857070668967688377713114139198918387541932655515079228149985111709537506778\
7136530055595583571989568940523053230756748573474721753]}, {
       Rational[-\
352283131896789925671067675174097779297037313062888102150503627195572177479410\
879152463685089074935511829592900422258595519328826860572786156148396047327115\
78367202427970554298182112490404007103774138301545, 
         186220871083201411879135715309392291698280342970940836413636565167826\
169327142369768903105692674188983117896971444925376235798344694305247862823142\
7942173958590716826273314751686014474918739169547094513158], Rational[
        1367463769015745850476374957416810793391254422373379041014646711368474\
043426783472785491104374557063671615549706481481161261038602804689249148423098\
79858824493686629810239788488471106870646217639882134809, 
         107393904967871682705805492083000290746935064367138781866654969217151\
312342828267587075351085245655679567355016773062206031691259994044683815002711\
48546120222382334287958275762092212923026994293898887012]}, {
       Rational[-\
105732465109267590565496557949509341377763619170224495788579741357324824234688\
460690364935834362883926410781854529197296104842886974228881757242329342537326\
679692921096328966203414779096983754873615851062425, 
         558662613249604235637407145928176875094841028912822509240909695503478\
507981427109306709317078022566949353690914334776128707395034082915743588469428\
3826521875772150478819944255058043424756217508641283539474], Rational[
        2955608171708356969748295835711139414309315514987076540457609904766835\
213072942190102389509604853265430935054652970753749547736127258070911258751804\
50429993799109253147693703258930108471134800866359948793, 
         214787809935743365411610984166000581493870128734277563733309938434302\
624685656535174150702170491311359134710033546124412063382519988089367630005422\
97092240444764668575916551524184425846053988587797774024]}, {
       Rational[-\
352574428498427571926545993337965687058394849980192300238954676430974684117109\
604015737431775321185171607807322148034301044649612810280751593932342394966286\
57585523615141022397853065089258929725076716430751, 
         186220871083201411879135715309392291698280342970940836413636565167826\
169327142369768903105692674188983117896971444925376235798344694305247862823142\
7942173958590716826273314751686014474918739169547094513158], Rational[
        3177070646119771580585796842896532262781913125051732639277710745587832\
096919769277652076024146918437191285053191962408093194744083758435286986588661\
94345004203455043295658108454823827708834540006956150063, 
         214787809935743365411610984166000581493870128734277563733309938434302\
624685656535174150702170491311359134710033546124412063382519988089367630005422\
97092240444764668575916551524184425846053988587797774024]}, {
       Rational[-\
352682824126814208804923102845877501627868626768770583052458412768579965967134\
533023421993030777468938917007142689602337379357736893822917940405241738414985\
47898218587220416017187946635635040478781348651033, 
         186220871083201411879135715309392291698280342970940836413636565167826\
169327142369768903105692674188983117896971444925376235798344694305247862823142\
7942173958590716826273314751686014474918739169547094513158], Rational[
        1699585092863540366113318950758160968056515797384408735346031763259787\
392501401040653374419365215584246937905102713266528791704510959601928758367862\
40953035197211443805933060839150282863394770545493415769, 
         107393904967871682705805492083000290746935064367138781866654969217151\
312342828267587075351085245655679567355016773062206031691259994044683815002711\
48546120222382334287958275762092212923026994293898887012]}, {
       Rational[-\
352767873927025752196773796379482298113144116283348199148137544630638016019961\
467675906353559412688263887086890384891769685914720856428570557630472039356110\
29618410089826390908274857343947605842938237948741, 
         186220871083201411879135715309392291698280342970940836413636565167826\
169327142369768903105692674188983117896971444925376235798344694305247862823142\
7942173958590716826273314751686014474918739169547094513158], Rational[
        4527217316671324207756361828653931629504537249421848041533568194653924\
902553615863026570934660997961682314116676663374260677143280264623810837536935\
4876109188461868783742595823212467936984372941924333122, 
         268484762419679206764513730207500726867337660917846954666637423042878\
280857070668967688377713114139198918387541932655515079228149985111709537506778\
7136530055595583571989568940523053230756748573474721753]}, {
       Rational[-\
352830631556748941284997715910029019969640844902379519328737486024385005382938\
180052139401049930364582579833995195714217474694748141563432800628876616242721\
20554904682341130140179475793047761821752163055723, 
         186220871083201411879135715309392291698280342970940836413636565167826\
169327142369768903105692674188983117896971444925376235798344694305247862823142\
7942173958590716826273314751686014474918739169547094513158], Rational[
        3844758832509502666711868243976959211201266584202905556275563119355317\
439755681455733006270321374105092770508641932373165474388955945802603504730806\
50908553814850390383018884423511868784503378675353608551, 
         214787809935743365411610984166000581493870128734277563733309938434302\
624685656535174150702170491311359134710033546124412063382519988089367630005422\
97092240444764668575916551524184425846053988587797774024]}, {
       Rational[-\
105861588283713436153211922323882572354497022727546978732877249936885090565250\
802997327250310383972449947739514658741582574175683098553307152227223849084277\
578675180511706113428476613994746540831193919684421, 
         558662613249604235637407145928176875094841028912822509240909695503478\
507981427109306709317078022566949353690914334776128707395034082915743588469428\
3826521875772150478819944255058043424756217508641283539474], Rational[
        4068010357540122045781122202459352075232827388483208973197295049228190\
199883653499967008860126329151893943337973688693808429127561585184593707781994\
32522550841996492442230046079122341174918486120806062031, 
         214787809935743365411610984166000581493870128734277563733309938434302\
624685656535174150702170491311359134710033546124412063382519988089367630005422\
97092240444764668575916551524184425846053988587797774024]}, {
       Rational[-\
105867740835562257896102631844875854903032602601077052316650682239089044607693\
264370896061259374158233836525923586925254251183756759089832843686813499251322\
407638303624223556355168640203620638335128626883179, 
         558662613249604235637407145928176875094841028912822509240909695503478\
507981427109306709317078022566949353690914334776128707395034082915743588469428\
3826521875772150478819944255058043424756217508641283539474], Rational[
        1072854868663772886945476273563754528728514916772218288132527492658205\
170195532246281807158670183262051644417142951805446366641119558372442836181343\
93521722373545160930055367669059823876796911347919457755, 
         536969524839358413529027460415001453734675321835693909333274846085756\
561714141337935376755426228278397836775083865311030158456299970223419075013557\
4273060111191167143979137881046106461513497146949443506]}, {
       Rational[-\
166837528587418680784216553092946334459090541948710295373046330335568029568646\
620691149290092247419813039340157693619811529992569323601182454536702817286273\
51273168267741475018946366108836716789918647964721, 
         931104355416007059395678576546961458491401714854704182068182825839130\
846635711848844515528463370944915589484857224626881178991723471526239314115713\
971086979295358413136657375843007237459369584773547256579], 
        Rational[-\
429131403887922943505283099702264718828747386206437091017140041825724250554145\
778630047305611416369620243938171148695254282874046720301364400338457764422947\
732477251554276826991304157488171492946454294599, 
         214787809935743365411610984166000581493870128734277563733309938434302\
624685656535174150702170491311359134710033546124412063382519988089367630005422\
97092240444764668575916551524184425846053988587797774024]}, {
       Rational[-\
100092366818078282580421138933165335499394819667899283948672734780486146851942\
801986732563278985831419299084489010061104778806089587517726015547918215159988\
713291294613355955657343369162467501975091521981789, 
         558662613249604235637407145928176875094841028912822509240909695503478\
507981427109306709317078022566949353690914334776128707395034082915743588469428\
3826521875772150478819944255058043424756217508641283539474], 
        Rational[-\
406769172705395039349058323271820305177343102066968738471473691387479862639638\
769736127808648197175935959590743433605623693572043843625365942766765289135145\
144174739030392441107704878864845234741899120613, 
         214787809935743365411610984166000581493870128734277563733309938434302\
624685656535174150702170491311359134710033546124412063382519988089367630005422\
97092240444764668575916551524184425846053988587797774024]}, {
       Rational[-\
500359520609541304023725363206589399371574924530387894471210044861448347550675\
250980123863327439899867479674630430907529868744915229076427117108337188024203\
20265233746820026266889965847028313937344368794971, 
         279331306624802117818703572964088437547420514456411254620454847751739\
253990713554653354658539011283474676845457167388064353697517041457871794234714\
1913260937886075239409972127529021712378108754320641769737], 
        Rational[-\
192211002918287442571075435865503762093755074907572008014261712621046038277610\
062239984172733300679674336272564241539139865630156063176044493455960804726793\
834222042174147237300228143098680094967279384447, 
         107393904967871682705805492083000290746935064367138781866654969217151\
312342828267587075351085245655679567355016773062206031691259994044683815002711\
48546120222382334287958275762092212923026994293898887012]}, {
       Rational[-\
166734687498443939552954220519500012594827886188349311006237561914647131669877\
658172722736118574392456126352360231968556039922821159674543297849775091111076\
26250159190625598935101214814931670991810591252554, 
         931104355416007059395678576546961458491401714854704182068182825839130\
846635711848844515528463370944915589484857224626881178991723471526239314115713\
971086979295358413136657375843007237459369584773547256579], 
        Rational[-\
362100344117785909741459440941769452906351693343398208630551902927575234113724\
937879257254491293408687267277450293743867958095429848436703240140920922141428\
827339006688353581487224416990268513392920701397, 
         214787809935743365411610984166000581493870128734277563733309938434302\
624685656535174150702170491311359134710033546124412063382519988089367630005422\
97092240444764668575916551524184425846053988587797774024]}, {
       Rational[-\
333328791926259510457966972908905094758352195728781786348807982099621132303128\
112938838374809517787627469591270164556837043866152218698063995711142048913115\
61491739706238522794068292270703861245597793813389, 
         186220871083201411879135715309392291698280342970940836413636565167826\
169327142369768903105692674188983117896971444925376235798344694305247862823142\
7942173958590716826273314751686014474918739169547094513158], 
        Rational[-\
169907614789112342317936773301960154582680432371520302149029716865687027390395\
194888044866934389959582826094977627184129508434192957445896054030967276345078\
816499996216921596212930586011183988260346779569, 
         107393904967871682705805492083000290746935064367138781866654969217151\
312342828267587075351085245655679567355016773062206031691259994044683815002711\
48546120222382334287958275762092212923026994293898887012]}, {
       Rational[-\
499724083980814126387334342338867028542216856808933226178512102083648933263625\
550671238243528313545381189630428957032194235980733292853500366824486744181722\
83547056988661778158228468380707340210851223902778, 
         279331306624802117818703572964088437547420514456411254620454847751739\
253990713554653354658539011283474676845457167388064353697517041457871794234714\
1913260937886075239409972127529021712378108754320641769737], 
        Rational[-\
396973190462098614223919916254671739452014581224638041804777777870706072145005\
673522539773857331071614094531740287163117434233233324975427244466158254110906\
63531717885924493946709345725737483405134164244, 
         268484762419679206764513730207500726867337660917846954666637423042878\
280857070668967688377713114139198918387541932655515079228149985111709537506778\
7136530055595583571989568940523053230756748573474721753]}, {
       Rational[-\
499393638369211411132251900154717470038859505365872867532456281191372700404647\
038171022615003714146505562661160174320628089195494813761041188756545143295063\
58148443407078304634076574159299605747840145978796, 
         279331306624802117818703572964088437547420514456411254620454847751739\
253990713554653354658539011283474676845457167388064353697517041457871794234714\
1913260937886075239409972127529021712378108754320641769737], 
        Rational[-\
147701649321530109703334017462673090080008090014770210625769933974308495067449\
096058739920092364269218981741598666213646778773243310533971821122640329158445\
253251224705643841690213063664392789999182479811, 
         107393904967871682705805492083000290746935064367138781866654969217151\
312342828267587075351085245655679567355016773062206031691259994044683815002711\
48546120222382334287958275762092212923026994293898887012]}, {
       Rational[-\
997997628101005676806584706434725342238191575285352843331443755646440148550092\
161958194137801134190596662371520372289372325328948102286162999884784853438178\
29283273899063872395467766237198273967126005529971, 
         558662613249604235637407145928176875094841028912822509240909695503478\
507981427109306709317078022566949353690914334776128707395034082915743588469428\
3826521875772150478819944255058043424756217508641283539474], 
        Rational[-\
136651894871106865609125481527070374092389738636945290432216378681423177888305\
792328538241370719581276335427882586570024198331483314998668841131377509744182\
717363951955742399441865199360026929885872736385, 
         107393904967871682705805492083000290746935064367138781866654969217151\
312342828267587075351085245655679567355016773062206031691259994044683815002711\
48546120222382334287958275762092212923026994293898887012]}, {
       Rational[-\
166179069611000854547051482027663055579132824611403947615388070760171106447477\
725847256853868195135932536794530084525838860200649549080428860920818676048684\
52511250004833399038542295161835221630267193177196, 
         931104355416007059395678576546961458491401714854704182068182825839130\
846635711848844515528463370944915589484857224626881178991723471526239314115713\
971086979295358413136657375843007237459369584773547256579], 
        Rational[-\
251295891592111339537571441586069440557073135329600032469697773644015486390796\
120432057421784354307400674306813660001614240846496252856829405351958264897649\
881375181115945394605350965847248357768912614581, 
         214787809935743365411610984166000581493870128734277563733309938434302\
624685656535174150702170491311359134710033546124412063382519988089367630005422\
97092240444764668575916551524184425846053988587797774024]}, {
       Rational[-\
166002618175991515973963051514553654241329880445533854336408582595264593529978\
708494117634059873398656612544965336338392489327989400661814688330646626071144\
06288415907351570190250203990273646000526959137697, 
         931104355416007059395678576546961458491401714854704182068182825839130\
846635711848844515528463370944915589484857224626881178991723471526239314115713\
971086979295358413136657375843007237459369584773547256579], 
        Rational[-\
114698576830731643437253929151846414514551372914331851701319782299072162137619\
303379529795496251843547609515491557067337958394017002425911408892911671708110\
025385793630971020170882875448232786642922998317, 
         107393904967871682705805492083000290746935064367138781866654969217151\
312342828267587075351085245655679567355016773062206031691259994044683815002711\
48546120222382334287958275762092212923026994293898887012]}, {
       Rational[-\
994824599705788442749129744276985029728039962707709054357326965966623880432032\
238647560964308820631125565898779351191519137706709458875587198148842041384747\
81908039736153118723864863502913780419568808784617, 
         558662613249604235637407145928176875094841028912822509240909695503478\
507981427109306709317078022566949353690914334776128707395034082915743588469428\
3826521875772150478819944255058043424756217508641283539474], 
        Rational[-\
207626805260472332479591312723087360326511022792340971074894076171898675676071\
176245091401340866569701892483943841554233592014083698189913446233896397778301\
959256066386077430454831796759811584633836820137, 
         214787809935743365411610984166000581493870128734277563733309938434302\
624685656535174150702170491311359134710033546124412063382519988089367630005422\
97092240444764668575916551524184425846053988587797774024]}, {
       Rational[-\
496755976482533855917988231674833450076115591756032154791532205650947471594137\
000364161262437885098971223672128078668625075383917647611261149167576363767984\
87967518369751062795918381531426333760510617756143, 
         279331306624802117818703572964088437547420514456411254620454847751739\
253990713554653354658539011283474676845457167388064353697517041457871794234714\
1913260937886075239409972127529021712378108754320641769737], 
        Rational[-\
186005489093761649994901641969321228461222441032774875008221725329004993562468\
471530675395078927143804305660199421861500324572504541583744684358663936639428\
826156459580855343078247935273906590086039597495, 
         214787809935743365411610984166000581493870128734277563733309938434302\
624685656535174150702170491311359134710033546124412063382519988089367630005422\
97092240444764668575916551524184425846053988587797774024]}, {
       Rational[-\
165349915468047493445174706410431848856905181377303416243624096538972390676067\
840583553816740404660836145052681169870144233634674879296907778484858673691572\
66700041662226164595193562464972564688140463729504, 
         931104355416007059395678576546961458491401714854704182068182825839130\
846635711848844515528463370944915589484857224626881178991723471526239314115713\
971086979295358413136657375843007237459369584773547256579], 
        Rational[-\
411386369632615586237834504654912362370263753782093546303664087343572666133837\
553941509588048993969921106324994637521100455021371925562649566778668631641666\
13293493502414395392689888211302540583603470961, 
         536969524839358413529027460415001453734675321835693909333274846085756\
561714141337935376755426228278397836775083865311030158456299970223419075013557\
4273060111191167143979137881046106461513497146949443506]}, {
       Rational[-\
330207566811642488051899099885274151158170035793013002044581627719175940558658\
824885887997815022105484841862415327473179656056084120078001338193468936530912\
10501587374938079921100409799970261593356952503003, 
         186220871083201411879135715309392291698280342970940836413636565167826\
169327142369768903105692674188983117896971444925376235798344694305247862823142\
7942173958590716826273314751686014474918739169547094513158], 
        Rational[-\
179118266569173085921509101562838097437150219989371422225701334921001992763848\
581358727496874776276604415828896637787809882863238176209182395054076641115378\
19384458034320176757372220990084917355755741942, 
         268484762419679206764513730207500726867337660917846954666637423042878\
280857070668967688377713114139198918387541932655515079228149985111709537506778\
7136530055595583571989568940523053230756748573474721753]}, {
       Rational[-\
989132466166465150789066513779127338916904424342603444487844317733751606328213\
856571114968923683060725584729128029262993704196047019425585540809005159812529\
88784325536752753485771838980262723032035194522537, 
         558662613249604235637407145928176875094841028912822509240909695503478\
507981427109306709317078022566949353690914334776128707395034082915743588469428\
3826521875772150478819944255058043424756217508641283539474], 
        Rational[-\
611216128081482462976721931617835571300079545936632948172183927921293638032028\
868317546735276461984923306115508485476089082889437624799079242108218212990009\
06036431465163221661760960668825493508140789037, 
         107393904967871682705805492083000290746935064367138781866654969217151\
312342828267587075351085245655679567355016773062206031691259994044683815002711\
48546120222382334287958275762092212923026994293898887012]}, {
       Rational[-\
987694044706060989794794157694339088958826886252565764540474178565600077822710\
820746755551602447820380159167316371554981259004757554636025993183186663996086\
94506583013089753016013633579652779627248834939823, 
         558662613249604235637407145928176875094841028912822509240909695503478\
507981427109306709317078022566949353690914334776128707395034082915743588469428\
3826521875772150478819944255058043424756217508641283539474], 
        Rational[-\
507056694985310514307157783874228717028949190594446077604432281225664480406260\
088675670260447760785839631173903258372351414659458692102807411083121869784474\
96238351318900595105700874195087477062576520251, 
         107393904967871682705805492083000290746935064367138781866654969217151\
312342828267587075351085245655679567355016773062206031691259994044683815002711\
48546120222382334287958275762092212923026994293898887012]}, {
       Rational[-\
493191023876270567260276128274949301586759302963411284179521467911601914105392\
072910459069415959044629945946398517521191364989033130181162601950044070786674\
17486395420577321108872723518910463200681943505990, 
         279331306624802117818703572964088437547420514456411254620454847751739\
253990713554653354658539011283474676845457167388064353697517041457871794234714\
1913260937886075239409972127529021712378108754320641769737], 
        Rational[-\
100998739290246646198938892897658740758275729700941794808210191123078777275548\
200988720252037913744040330345732753961352447047291251850294527126295709804732\
19049200989006316477495167321491758897051436276, 
         268484762419679206764513730207500726867337660917846954666637423042878\
280857070668967688377713114139198918387541932655515079228149985111709537506778\
7136530055595583571989568940523053230756748573474721753]}, {
       Rational[-\
492635821756821151679528213260353764335809142486092144242613697227399960423344\
507080808084408189245880074664592007341573793124172911440842069815570457375974\
39652361386736691832178368783273902060760127535843, 
         279331306624802117818703572964088437547420514456411254620454847751739\
253990713554653354658539011283474676845457167388064353697517041457871794234714\
1913260937886075239409972127529021712378108754320641769737], 
        Rational[-\
150978001044682783299246875177767949132409934052349479767053369064783619823685\
990718052365092560515630277115419575242389988907670247320809210448753968734715\
41409981742926277186388544615030491034768527979, 
         536969524839358413529027460415001453734675321835693909333274846085756\
561714141337935376755426228278397836775083865311030158456299970223419075013557\
4273060111191167143979137881046106461513497146949443506]}, {
       Rational[-\
492214344230341684901012373896480222518717815728511151350287896878330549974456\
943470388988286196824537981787926819059971509539905809968163142374392128658313\
84348964948238270201136784834542602940267565894160, 
         279331306624802117818703572964088437547420514456411254620454847751739\
253990713554653354658539011283474676845457167388064353697517041457871794234714\
1913260937886075239409972127529021712378108754320641769737], 
        Rational[-\
501948635840281990832900759120958179574993350685485894603875953439544556672500\
327828517513980037558055663183649978334999235648114877898075688231088371545554\
2150112989014272087830148844527966043938255524, 
         268484762419679206764513730207500726867337660917846954666637423042878\
280857070668967688377713114139198918387541932655515079228149985111709537506778\
7136530055595583571989568940523053230756748573474721753]}, {
       Rational[-\
491951388732129073694218796168070313304592166851589245095879726691288127170483\
382175913485537353371779715016703252926485222273426814542598370867437249339386\
81318449701046165093156477127747701960641218821951, 
         279331306624802117818703572964088437547420514456411254620454847751739\
253990713554653354658539011283474676845457167388064353697517041457871794234714\
1913260937886075239409972127529021712378108754320641769737], 
        Rational[-\
501131814886191698478899290683648944730995716220041209895492063145196552568382\
897311372008839205243553399532427619604173637143158291643185505326395763454944\
7029927646472453064256147267407788439806078033, 
         536969524839358413529027460415001453734675321835693909333274846085756\
561714141337935376755426228278397836775083865311030158456299970223419075013557\
4273060111191167143979137881046106461513497146949443506]}, {
       Rational[-\
491862057625761732196865171994174107295288834743973758307096875988533843471202\
069579494162565978078186927119088351567404672490170651134910765898920197615933\
33709978157343391920445588487179240481174053958262, 
         279331306624802117818703572964088437547420514456411254620454847751739\
253990713554653354658539011283474676845457167388064353697517041457871794234714\
1913260937886075239409972127529021712378108754320641769737], 0}, {
       Rational[-\
491951388732129073694218796168070313304592166851589245095879726691288127170483\
382175913485537353371779715016703252926485222273426814542598370867437249339386\
81318449701046165093156477127747701960641218821951, 
         279331306624802117818703572964088437547420514456411254620454847751739\
253990713554653354658539011283474676845457167388064353697517041457871794234714\
1913260937886075239409972127529021712378108754320641769737], Rational[
        5011318148861916984788992906836489447309957162200412098954920631451965\
525683828973113720088392052435533995324276196041736371431582916431855053263957\
634549447029927646472453064256147267407788439806078033, 
         536969524839358413529027460415001453734675321835693909333274846085756\
561714141337935376755426228278397836775083865311030158456299970223419075013557\
4273060111191167143979137881046106461513497146949443506]}, {
       Rational[-\
492214344230341684901012373896480222518717815728511151350287896878330549974456\
943470388988286196824537981787926819059971509539905809968163142374392128658313\
84348964948238270201136784834542602940267565894160, 
         279331306624802117818703572964088437547420514456411254620454847751739\
253990713554653354658539011283474676845457167388064353697517041457871794234714\
1913260937886075239409972127529021712378108754320641769737], Rational[
        5019486358402819908329007591209581795749933506854858946038759534395445\
566725003278285175139800375580556631836499783349992356481148778980756882310883\
715455542150112989014272087830148844527966043938255524, 
         268484762419679206764513730207500726867337660917846954666637423042878\
280857070668967688377713114139198918387541932655515079228149985111709537506778\
7136530055595583571989568940523053230756748573474721753]}, {
       Rational[-\
492635821756821151679528213260353764335809142486092144242613697227399960423344\
507080808084408189245880074664592007341573793124172911440842069815570457375974\
39652361386736691832178368783273902060760127535843, 
         279331306624802117818703572964088437547420514456411254620454847751739\
253990713554653354658539011283474676845457167388064353697517041457871794234714\
1913260937886075239409972127529021712378108754320641769737], Rational[
        1509780010446827832992468751777679491324099340523494797670533690647836\
198236859907180523650925605156302771154195752423899889076702473208092104487539\
6873471541409981742926277186388544615030491034768527979, 
         536969524839358413529027460415001453734675321835693909333274846085756\
561714141337935376755426228278397836775083865311030158456299970223419075013557\
4273060111191167143979137881046106461513497146949443506]}, {
       Rational[-\
493191023876270567260276128274949301586759302963411284179521467911601914105392\
072910459069415959044629945946398517521191364989033130181162601950044070786674\
17486395420577321108872723518910463200681943505990, 
         279331306624802117818703572964088437547420514456411254620454847751739\
253990713554653354658539011283474676845457167388064353697517041457871794234714\
1913260937886075239409972127529021712378108754320641769737], Rational[
        1009987392902466461989388928976587407582757297009417948082101911230787\
772755482009887202520379137440403303457327539613524470472912518502945271262957\
0980473219049200989006316477495167321491758897051436276, 
         268484762419679206764513730207500726867337660917846954666637423042878\
280857070668967688377713114139198918387541932655515079228149985111709537506778\
7136530055595583571989568940523053230756748573474721753]}, {
       Rational[-\
987694044706060989794794157694339088958826886252565764540474178565600077822710\
820746755551602447820380159167316371554981259004757554636025993183186663996086\
94506583013089753016013633579652779627248834939823, 
         558662613249604235637407145928176875094841028912822509240909695503478\
507981427109306709317078022566949353690914334776128707395034082915743588469428\
3826521875772150478819944255058043424756217508641283539474], Rational[
        5070566949853105143071577838742287170289491905944460776044322812256644\
804062600886756702604477607858396311739032583723514146594586921028074110831218\
6978447496238351318900595105700874195087477062576520251, 
         107393904967871682705805492083000290746935064367138781866654969217151\
312342828267587075351085245655679567355016773062206031691259994044683815002711\
48546120222382334287958275762092212923026994293898887012]}, {
       Rational[-\
989132466166465150789066513779127338916904424342603444487844317733751606328213\
856571114968923683060725584729128029262993704196047019425585540809005159812529\
88784325536752753485771838980262723032035194522537, 
         558662613249604235637407145928176875094841028912822509240909695503478\
507981427109306709317078022566949353690914334776128707395034082915743588469428\
3826521875772150478819944255058043424756217508641283539474], Rational[
        6112161280814824629767219316178355713000795459366329481721839279212936\
380320288683175467352764619849233061155084854760890828894376247990792421082182\
1299000906036431465163221661760960668825493508140789037, 
         107393904967871682705805492083000290746935064367138781866654969217151\
312342828267587075351085245655679567355016773062206031691259994044683815002711\
48546120222382334287958275762092212923026994293898887012]}, {
       Rational[-\
330207566811642488051899099885274151158170035793013002044581627719175940558658\
824885887997815022105484841862415327473179656056084120078001338193468936530912\
10501587374938079921100409799970261593356952503003, 
         186220871083201411879135715309392291698280342970940836413636565167826\
169327142369768903105692674188983117896971444925376235798344694305247862823142\
7942173958590716826273314751686014474918739169547094513158], Rational[
        1791182665691730859215091015628380974371502199893714222257013349210019\
927638485813587274968747762766044158288966377878098828632381762091823950540766\
4111537819384458034320176757372220990084917355755741942, 
         268484762419679206764513730207500726867337660917846954666637423042878\
280857070668967688377713114139198918387541932655515079228149985111709537506778\
7136530055595583571989568940523053230756748573474721753]}, {
       Rational[-\
165349915468047493445174706410431848856905181377303416243624096538972390676067\
840583553816740404660836145052681169870144233634674879296907778484858673691572\
66700041662226164595193562464972564688140463729504, 
         931104355416007059395678576546961458491401714854704182068182825839130\
846635711848844515528463370944915589484857224626881178991723471526239314115713\
971086979295358413136657375843007237459369584773547256579], Rational[
        4113863696326155862378345046549123623702637537820935463036640873435726\
661338375539415095880489939699211063249946375211004550213719255626495667786686\
3164166613293493502414395392689888211302540583603470961, 
         536969524839358413529027460415001453734675321835693909333274846085756\
561714141337935376755426228278397836775083865311030158456299970223419075013557\
4273060111191167143979137881046106461513497146949443506]}, {
       Rational[-\
496755976482533855917988231674833450076115591756032154791532205650947471594137\
000364161262437885098971223672128078668625075383917647611261149167576363767984\
87967518369751062795918381531426333760510617756143, 
         279331306624802117818703572964088437547420514456411254620454847751739\
253990713554653354658539011283474676845457167388064353697517041457871794234714\
1913260937886075239409972127529021712378108754320641769737], Rational[
        1860054890937616499949016419693212284612224410327748750082217253290049\
935624684715306753950789271438043056601994218615003245725045415837446843586639\
36639428826156459580855343078247935273906590086039597495, 
         214787809935743365411610984166000581493870128734277563733309938434302\
624685656535174150702170491311359134710033546124412063382519988089367630005422\
97092240444764668575916551524184425846053988587797774024]}, {
       Rational[-\
994824599705788442749129744276985029728039962707709054357326965966623880432032\
238647560964308820631125565898779351191519137706709458875587198148842041384747\
81908039736153118723864863502913780419568808784617, 
         558662613249604235637407145928176875094841028912822509240909695503478\
507981427109306709317078022566949353690914334776128707395034082915743588469428\
3826521875772150478819944255058043424756217508641283539474], Rational[
        2076268052604723324795913127230873603265110227923409710748940761718986\
756760711762450914013408665697018924839438415542335920140836981899134462338963\
97778301959256066386077430454831796759811584633836820137, 
         214787809935743365411610984166000581493870128734277563733309938434302\
624685656535174150702170491311359134710033546124412063382519988089367630005422\
97092240444764668575916551524184425846053988587797774024]}, {
       Rational[-\
166002618175991515973963051514553654241329880445533854336408582595264593529978\
708494117634059873398656612544965336338392489327989400661814688330646626071144\
06288415907351570190250203990273646000526959137697, 
         931104355416007059395678576546961458491401714854704182068182825839130\
846635711848844515528463370944915589484857224626881178991723471526239314115713\
971086979295358413136657375843007237459369584773547256579], Rational[
        1146985768307316434372539291518464145145513729143318517013197822990721\
621376193033795297954962518435476095154915570673379583940170024259114088929116\
71708110025385793630971020170882875448232786642922998317, 
         107393904967871682705805492083000290746935064367138781866654969217151\
312342828267587075351085245655679567355016773062206031691259994044683815002711\
48546120222382334287958275762092212923026994293898887012]}, {
       Rational[-\
166179069611000854547051482027663055579132824611403947615388070760171106447477\
725847256853868195135932536794530084525838860200649549080428860920818676048684\
52511250004833399038542295161835221630267193177196, 
         931104355416007059395678576546961458491401714854704182068182825839130\
846635711848844515528463370944915589484857224626881178991723471526239314115713\
971086979295358413136657375843007237459369584773547256579], Rational[
        2512958915921113395375714415860694405570731353296000324696977736440154\
863907961204320574217843543074006743068136600016142408464962528568294053519582\
64897649881375181115945394605350965847248357768912614581, 
         214787809935743365411610984166000581493870128734277563733309938434302\
624685656535174150702170491311359134710033546124412063382519988089367630005422\
97092240444764668575916551524184425846053988587797774024]}, {
       Rational[-\
997997628101005676806584706434725342238191575285352843331443755646440148550092\
161958194137801134190596662371520372289372325328948102286162999884784853438178\
29283273899063872395467766237198273967126005529971, 
         558662613249604235637407145928176875094841028912822509240909695503478\
507981427109306709317078022566949353690914334776128707395034082915743588469428\
3826521875772150478819944255058043424756217508641283539474], Rational[
        1366518948711068656091254815270703740923897386369452904322163786814231\
778883057923285382413707195812763354278825865700241983314833149986688411313775\
09744182717363951955742399441865199360026929885872736385, 
         107393904967871682705805492083000290746935064367138781866654969217151\
312342828267587075351085245655679567355016773062206031691259994044683815002711\
48546120222382334287958275762092212923026994293898887012]}, {
       Rational[-\
499393638369211411132251900154717470038859505365872867532456281191372700404647\
038171022615003714146505562661160174320628089195494813761041188756545143295063\
58148443407078304634076574159299605747840145978796, 
         279331306624802117818703572964088437547420514456411254620454847751739\
253990713554653354658539011283474676845457167388064353697517041457871794234714\
1913260937886075239409972127529021712378108754320641769737], Rational[
        1477016493215301097033340174626730900800080900147702106257699339743084\
950674490960587399200923642692189817415986662136467787732433105339718211226403\
29158445253251224705643841690213063664392789999182479811, 
         107393904967871682705805492083000290746935064367138781866654969217151\
312342828267587075351085245655679567355016773062206031691259994044683815002711\
48546120222382334287958275762092212923026994293898887012]}, {
       Rational[-\
499724083980814126387334342338867028542216856808933226178512102083648933263625\
550671238243528313545381189630428957032194235980733292853500366824486744181722\
83547056988661778158228468380707340210851223902778, 
         279331306624802117818703572964088437547420514456411254620454847751739\
253990713554653354658539011283474676845457167388064353697517041457871794234714\
1913260937886075239409972127529021712378108754320641769737], Rational[
        3969731904620986142239199162546717394520145812246380418047777778707060\
721450056735225397738573310716140945317402871631174342332333249754272444661582\
5411090663531717885924493946709345725737483405134164244, 
         268484762419679206764513730207500726867337660917846954666637423042878\
280857070668967688377713114139198918387541932655515079228149985111709537506778\
7136530055595583571989568940523053230756748573474721753]}, {
       Rational[-\
333328791926259510457966972908905094758352195728781786348807982099621132303128\
112938838374809517787627469591270164556837043866152218698063995711142048913115\
61491739706238522794068292270703861245597793813389, 
         186220871083201411879135715309392291698280342970940836413636565167826\
169327142369768903105692674188983117896971444925376235798344694305247862823142\
7942173958590716826273314751686014474918739169547094513158], Rational[
        1699076147891123423179367733019601545826804323715203021490297168656870\
273903951948880448669343899595828260949776271841295084341929574458960540309672\
76345078816499996216921596212930586011183988260346779569, 
         107393904967871682705805492083000290746935064367138781866654969217151\
312342828267587075351085245655679567355016773062206031691259994044683815002711\
48546120222382334287958275762092212923026994293898887012]}, {
       Rational[-\
166734687498443939552954220519500012594827886188349311006237561914647131669877\
658172722736118574392456126352360231968556039922821159674543297849775091111076\
26250159190625598935101214814931670991810591252554, 
         931104355416007059395678576546961458491401714854704182068182825839130\
846635711848844515528463370944915589484857224626881178991723471526239314115713\
971086979295358413136657375843007237459369584773547256579], Rational[
        3621003441177859097414594409417694529063516933433982086305519029275752\
341137249378792572544912934086872672774502937438679580954298484367032401409209\
22141428827339006688353581487224416990268513392920701397, 
         214787809935743365411610984166000581493870128734277563733309938434302\
624685656535174150702170491311359134710033546124412063382519988089367630005422\
97092240444764668575916551524184425846053988587797774024]}, {
       Rational[-\
500359520609541304023725363206589399371574924530387894471210044861448347550675\
250980123863327439899867479674630430907529868744915229076427117108337188024203\
20265233746820026266889965847028313937344368794971, 
         279331306624802117818703572964088437547420514456411254620454847751739\
253990713554653354658539011283474676845457167388064353697517041457871794234714\
1913260937886075239409972127529021712378108754320641769737], Rational[
        1922110029182874425710754358655037620937550749075720080142617126210460\
382776100622399841727333006796743362725642415391398656301560631760444934559608\
04726793834222042174147237300228143098680094967279384447, 
         107393904967871682705805492083000290746935064367138781866654969217151\
312342828267587075351085245655679567355016773062206031691259994044683815002711\
48546120222382334287958275762092212923026994293898887012]}, {
       Rational[-\
100092366818078282580421138933165335499394819667899283948672734780486146851942\
801986732563278985831419299084489010061104778806089587517726015547918215159988\
713291294613355955657343369162467501975091521981789, 
         558662613249604235637407145928176875094841028912822509240909695503478\
507981427109306709317078022566949353690914334776128707395034082915743588469428\
3826521875772150478819944255058043424756217508641283539474], Rational[
        4067691727053950393490583232718203051773431020669687384714736913874798\
626396387697361278086481971759359595907434336056236935720438436253659427667652\
89135145144174739030392441107704878864845234741899120613, 
         214787809935743365411610984166000581493870128734277563733309938434302\
624685656535174150702170491311359134710033546124412063382519988089367630005422\
97092240444764668575916551524184425846053988587797774024]}, {
       Rational[-\
166837528587418680784216553092946334459090541948710295373046330335568029568646\
620691149290092247419813039340157693619811529992569323601182454536702817286273\
51273168267741475018946366108836716789918647964721, 
         931104355416007059395678576546961458491401714854704182068182825839130\
846635711848844515528463370944915589484857224626881178991723471526239314115713\
971086979295358413136657375843007237459369584773547256579], Rational[
        4291314038879229435052830997022647188287473862064370910171400418257242\
505541457786300473056114163696202439381711486952542828740467203013644003384577\
64422947732477251554276826991304157488171492946454294599, 
         214787809935743365411610984166000581493870128734277563733309938434302\
624685656535174150702170491311359134710033546124412063382519988089367630005422\
97092240444764668575916551524184425846053988587797774024]}, {
       Rational[-\
471737219018565424675330123946311058119677766193510977030799887922236308819639\
254432200488138426830051676009356257646508619983892179372847794656666783519906\
00993715290883519164261290296486380954157757250005, 
         279331306624802117818703572964088437547420514456411254620454847751739\
253990713554653354658539011283474676845457167388064353697517041457871794234714\
1913260937886075239409972127529021712378108754320641769737], 
        Rational[-\
214557939266081362605780815366699546675060167222895695027322386548609280420842\
715343683988520898495386075011058795019189857136704991683035820715375889055422\
894339731704095805340507576690305526249492893189, 
         107393904967871682705805492083000290746935064367138781866654969217151\
312342828267587075351085245655679567355016773062206031691259994044683815002711\
48546120222382334287958275762092212923026994293898887012]}, {
       Rational[-\
943334577142402248931976289116930890933129458687464009437438820114290095911973\
823388886560847229213659290594206791494436493041506115416020138207598835790725\
26320520841628806553438734308046538454971542864467, 
         558662613249604235637407145928176875094841028912822509240909695503478\
507981427109306709317078022566949353690914334776128707395034082915743588469428\
3826521875772150478819944255058043424756217508641283539474], 
        Rational[-\
508402806678837655213358876760092212712290166747466186900627241949105129326029\
782297243371877672574481909432345917224474896551325461661938766298102937676867\
91722640972096052094992091324866346245722169616, 
         268484762419679206764513730207500726867337660917846954666637423042878\
280857070668967688377713114139198918387541932655515079228149985111709537506778\
7136530055595583571989568940523053230756748573474721753]}, {
       Rational[-\
157175412839106190868812174245662450750126891287812648709885863587614584286315\
583130151775661403906043724822667727949200416379542429116099765400372492866519\
54944151028404545074438440224170949684590565282581, 
         931104355416007059395678576546961458491401714854704182068182825839130\
846635711848844515528463370944915589484857224626881178991723471526239314115713\
971086979295358413136657375843007237459369584773547256579], 
        Rational[-\
384342623272168324806898898312744417546219145429918561384511794717781465491948\
644731187691694777442262186261456011726310725934879218766026414266919575629222\
887412201291412991383383980149823632928061645015, 
         214787809935743365411610984166000581493870128734277563733309938434302\
624685656535174150702170491311359134710033546124412063382519988089367630005422\
97092240444764668575916551524184425846053988587797774024]}, {
       Rational[-\
471311730591858076629614129094829662459115241711608859358222408018928510003222\
276170431877542057095769001536451528542232515657629074328140627076542772904873\
08071451846589790400809887510174537331578678592482, 
         279331306624802117818703572964088437547420514456411254620454847751739\
253990713554653354658539011283474676845457167388064353697517041457871794234714\
1913260937886075239409972127529021712378108754320641769737], 
        Rational[-\
904966889306595331418260997849588619780431947154150927182348242911302032286499\
920547113159642281298250398113458261147480575203897328332567496467181718532741\
25054249925333973084220116561367725895258953145, 
         536969524839358413529027460415001453734675321835693909333274846085756\
561714141337935376755426228278397836775083865311030158456299970223419075013557\
4273060111191167143979137881046106461513497146949443506]}, {
       Rational[-\
942040737782379608988440358574494499563219437691107368633870971234533033189616\
705816981614853807599213746698794599999307676822222399153753606570355336682527\
69611151592123875550191441690536507138263484486689, 
         558662613249604235637407145928176875094841028912822509240909695503478\
507981427109306709317078022566949353690914334776128707395034082915743588469428\
3826521875772150478819944255058043424756217508641283539474], 
        Rational[-\
339665003252725864200235022318542198582176941172172028048657257049398648793151\
874276394978024918293834678275957951345368403650624959229737644860318203424406\
001984332347757114964244939566513984357793389665, 
         214787809935743365411610984166000581493870128734277563733309938434302\
624685656535174150702170491311359134710033546124412063382519988089367630005422\
97092240444764668575916551524184425846053988587797774024]}, {
       Rational[-\
470647866917014470840316019830444471404887353306398907299948139347329308019498\
589082066649232281575820579762667184921441721953790814184736894076175167612724\
47423889565499490210955263323585568639552984266106, 
         279331306624802117818703572964088437547420514456411254620454847751739\
253990713554653354658539011283474676845457167388064353697517041457871794234714\
1913260937886075239409972127529021712378108754320641769737], 
        Rational[-\
317388616645453503415422466196029850642878302641087444297918512947485176256352\
645613350099875259127842358323097135885613895657065728118102733325625007802848\
890057487208794822033587936163611372438278586985, 
         214787809935743365411610984166000581493870128734277563733309938434302\
624685656535174150702170491311359134710033546124412063382519988089367630005422\
97092240444764668575916551524184425846053988587797774024]}, {
       Rational[-\
470189329899190726910898115315093473605307281160759343342692438071997672906474\
217581930468414161525710675919178908119151433922337039903174102047654689592808\
94558619141955021078636555589400068360138431716208, 
         279331306624802117818703572964088437547420514456411254620454847751739\
253990713554653354658539011283474676845457167388064353697517041457871794234714\
1913260937886075239409972127529021712378108754320641769737], 
        Rational[-\
295170035289512558054455660072392639462742026365853016652143501658373225739682\
425984572107951124807364813946166629763256931362780468487003965270260560060477\
483918897498576279805369236318053792114281102973, 
         214787809935743365411610984166000581493870128734277563733309938434302\
624685656535174150702170491311359134710033546124412063382519988089367630005422\
97092240444764668575916551524184425846053988587797774024]}, {
       Rational[-\
939279422309224980666323107741194757509138403552577646117023154055272022267975\
578949799142720712847244814617879366585413403734424905421637988055948928889131\
50667101469186823187917808187970533279898156194481, 
         558662613249604235637407145928176875094841028912822509240909695503478\
507981427109306709317078022566949353690914334776128707395034082915743588469428\
3826521875772150478819944255058043424756217508641283539474], 
        Rational[-\
273023214930534195833489384221785213343777709261746061533564045585058137895395\
331521670448121762391637722523108403835053536051163085126727851769161395021272\
363660725498226540572202287962889066039940047259, 
         214787809935743365411610984166000581493870128734277563733309938434302\
624685656535174150702170491311359134710033546124412063382519988089367630005422\
97092240444764668575916551524184425846053988587797774024]}, {
       Rational[-\
156331507701662066442952512085084363312582742217890351023223428131502616232741\
673224945529074479790760969286717868532790752699355939764974709233263893573683\
41335568427895319805358280164746971269260514136286, 
         931104355416007059395678576546961458491401714854704182068182825839130\
846635711848844515528463370944915589484857224626881178991723471526239314115713\
971086979295358413136657375843007237459369584773547256579], 
        Rational[-\
313704977543960176566719228041611902248838588102454176143188074312660794316281\
920553003597510902939025381521647143992854362460053591618657952632013754462313\
38815073771786613191758022751590513797800765607, 
         268484762419679206764513730207500726867337660917846954666637423042878\
280857070668967688377713114139198918387541932655515079228149985111709537506778\
7136530055595583571989568940523053230756748573474721753]}, {
       Rational[-\
468250903956574927257994218373281584456957658329832694971078982613588931768616\
453785043219445080637021574278111005123495533746813600861284481502460844122080\
08852470909502054910403062410561008192118966363831, 
         279331306624802117818703572964088437547420514456411254620454847751739\
253990713554653354658539011283474676845457167388064353697517041457871794234714\
1913260937886075239409972127529021712378108754320641769737], 
        Rational[-\
229010396151664939614641816958088947967133524778010180559253176706189207272339\
835785374023891437951781094089868933793678237686535116696631709023566641589713\
585327164854127868351123262724118088322477672809, 
         214787809935743365411610984166000581493870128734277563733309938434302\
624685656535174150702170491311359134710033546124412063382519988089367630005422\
97092240444764668575916551524184425846053988587797774024]}, {
       Rational[-\
934818295974320110773483435672742164504361959374300880794216617329074442630407\
868306738196592254513033164600239339777778062165713684548016384360199961656848\
86688904452741635801043002579521499940449245734627, 
         558662613249604235637407145928176875094841028912822509240909695503478\
507981427109306709317078022566949353690914334776128707395034082915743588469428\
3826521875772150478819944255058043424756217508641283539474], 
        Rational[-\
517957670140924330568217924912177802452791998088009109720362646002865406704048\
880527791934918264374561912112716250387462025654924507198709453567268840978163\
83079851499730305035689607579923747789678613329, 
         536969524839358413529027460415001453734675321835693909333274846085756\
561714141337935376755426228278397836775083865311030158456299970223419075013557\
4273060111191167143979137881046106461513497146949443506]}, {
       Rational[-\
466474774698479183868786934285538395288574867709328777966665669376116256742725\
439406786149294456769895815165214972445634021940399767380517270711694093374776\
33392489429919568548004428691625241681101358203724, 
         279331306624802117818703572964088437547420514456411254620454847751739\
253990713554653354658539011283474676845457167388064353697517041457871794234714\
1913260937886075239409972127529021712378108754320641769737], 
        Rational[-\
185505316154465963374003827038172973149222080681464828679233816148336325246622\
890271944270135120511837440938718948568131280031480939885214105017791915980282\
369746529524819061295278616297952181154122147381, 
         214787809935743365411610984166000581493870128734277563733309938434302\
624685656535174150702170491311359134710033546124412063382519988089367630005422\
97092240444764668575916551524184425846053988587797774024]}, {
       Rational[-\
465461091845130410309374042977591193884891122268495298542926934527045488089282\
001401209041096069259281643413174017466878459822006741059672582798408997490829\
44553973175393720413578362023130123703510175175733, 
         279331306624802117818703572964088437547420514456411254620454847751739\
253990713554653354658539011283474676845457167388064353697517041457871794234714\
1913260937886075239409972127529021712378108754320641769737], 
        Rational[-\
164002928719657309685173539982113711150227104276638058339790312229386644865105\
373127146320950352635950292832695183137373350209592750387082656837262064801900\
224162392456131663563238978844914547093715107077, 
         214787809935743365411610984166000581493870128734277563733309938434302\
624685656535174150702170491311359134710033546124412063382519988089367630005422\
97092240444764668575916551524184425846053988587797774024]}, {
       Rational[-\
464391930633442247236527078042120788175812725084375556079669273950789332679843\
269383424750616985851655330500968182248003453743386355118291239599195791289297\
68528281422201276998251173623282660465211758811154, 
         279331306624802117818703572964088437547420514456411254620454847751739\
253990713554653354658539011283474676845457167388064353697517041457871794234714\
1913260937886075239409972127529021712378108754320641769737], 
        Rational[-\
178378906752001266526947318048261155950107668753980931480684683350220342278233\
700001410030431135972157539471749808736684943481864598272214669720706389208980\
01554695091576475263989624726086070353596771771, 
         268484762419679206764513730207500726867337660917846954666637423042878\
280857070668967688377713114139198918387541932655515079228149985111709537506778\
7136530055595583571989568940523053230756748573474721753]}, {
       Rational[-\
926607489362613833939343210367010462772372200618995157708546776317581249591955\
971667185650447602328320171195506393126968433085437305056398336263785366108382\
52079310127451745931436912698866381867408919618467, 
         558662613249604235637407145928176875094841028912822509240909695503478\
507981427109306709317078022566949353690914334776128707395034082915743588469428\
3826521875772150478819944255058043424756217508641283539474], 
        Rational[-\
304080287238234173249263800850790340824978300258609265331014395127077377911252\
328874975568549952681162973970809242665973941688911556420087432002979564878806\
47417835247605793681456385374641501524033644153, 
         536969524839358413529027460415001453734675321835693909333274846085756\
561714141337935376755426228278397836775083865311030158456299970223419075013557\
4273060111191167143979137881046106461513497146949443506]}, {
       Rational[-\
924491310044512987044174483836082158273810134405146838718753517710810758318273\
461523498270614655534720731937316501137404702588312339718644933485144385658356\
01755688317354873102875713437602416317880933314763, 
         558662613249604235637407145928176875094841028912822509240909695503478\
507981427109306709317078022566949353690914334776128707395034082915743588469428\
3826521875772150478819944255058043424756217508641283539474], 
        Rational[-\
504052970395205346776366249108839791172919239052558849545468879226756273459011\
514882044685368555200891117428874372123435415564936037548427660085925646157107\
76681479971114674117332188536051464418006041005, 
         107393904967871682705805492083000290746935064367138781866654969217151\
312342828267587075351085245655679567355016773062206031691259994044683815002711\
48546120222382334287958275762092212923026994293898887012]}, {
       Rational[-\
922551543096855607853945270223121897260490665311793805542120859164362630618240\
142287737739789266311203304145961922883047110276245409793702724793357915361652\
91321307077090201748207249400543030898176381551677, 
         558662613249604235637407145928176875094841028912822509240909695503478\
507981427109306709317078022566949353690914334776128707395034082915743588469428\
3826521875772150478819944255058043424756217508641283539474], 
        Rational[-\
401235140551597340507550453559803626577339188529943801689615421886919781684357\
204427771740363079530036142844838358986856602785934124655201286055554531236095\
25552077591091533598773586610405999955292998239, 
         107393904967871682705805492083000290746935064367138781866654969217151\
312342828267587075351085245655679567355016773062206031691259994044683815002711\
48546120222382334287958275762092212923026994293898887012]}, {
       Rational[-\
460453269388593391145498775999725155939088462072175057076428826015570718996939\
273487215861861160609587054028245931773674345079557092969008346923090914296247\
47314705118647494770740564672028200640373929629792, 
         279331306624802117818703572964088437547420514456411254620454847751739\
253990713554653354658539011283474676845457167388064353697517041457871794234714\
1913260937886075239409972127529021712378108754320641769737], 
        Rational[-\
149825305304704860921180519234204342641555537285147452139025474892038317176499\
850868131875608875700571451324975506288465316923549427746414458460079117635966\
99919005164457339828250565541258642621184779333, 
         536969524839358413529027460415001453734675321835693909333274846085756\
561714141337935376755426228278397836775083865311030158456299970223419075013557\
4273060111191167143979137881046106461513497146949443506]}, {
       Rational[-\
459828983201243226947561116344691076227507717820094269674909091433671954693253\
475055586146371441215294876597859653576571851918599569626485280080418414532443\
64612449738430410816607995315483942109386716120641, 
         279331306624802117818703572964088437547420514456411254620454847751739\
253990713554653354658539011283474676845457167388064353697517041457871794234714\
1913260937886075239409972127529021712378108754320641769737], 
        Rational[-\
497803409512811003155459863479225119534610867608701320989128869245621435866025\
161583027380441542232427308035142364247026201234603250149510477651798420242130\
4259881339678593241736360812853087754063761974, 
         268484762419679206764513730207500726867337660917846954666637423042878\
280857070668967688377713114139198918387541932655515079228149985111709537506778\
7136530055595583571989568940523053230756748573474721753]}, {
       Rational[-\
459439905135466311056957584838448916917213512802806131648373119017540231506193\
426128838460938179871987054339295195015089848778356833114615260085512549401666\
29636201290630096453276083884799558420206816368988, 
         279331306624802117818703572964088437547420514456411254620454847751739\
253990713554653354658539011283474676845457167388064353697517041457871794234714\
1913260937886075239409972127529021712378108754320641769737], 
        Rational[-\
496796959675157310681142807820124883040073676167768516410393933630799647100811\
095550196919229323675592949668164515552221147211824527209309660653909920647249\
5889827440053764497187491025333682073242869943, 
         536969524839358413529027460415001453734675321835693909333274846085756\
561714141337935376755426228278397836775083865311030158456299970223419075013557\
4273060111191167143979137881046106461513497146949443506]}, {
       Rational[-\
459307835694553980385508279062504128849759931361543902278923768387094286386844\
563969259992780987483352516459501541243926632294214548826357968591739430959417\
60201458102973328310745094662506184947810652203179, 
         279331306624802117818703572964088437547420514456411254620454847751739\
253990713554653354658539011283474676845457167388064353697517041457871794234714\
1913260937886075239409972127529021712378108754320641769737], 0}, {
       Rational[-\
459439905135466311056957584838448916917213512802806131648373119017540231506193\
426128838460938179871987054339295195015089848778356833114615260085512549401666\
29636201290630096453276083884799558420206816368988, 
         279331306624802117818703572964088437547420514456411254620454847751739\
253990713554653354658539011283474676845457167388064353697517041457871794234714\
1913260937886075239409972127529021712378108754320641769737], Rational[
        4967969596751573106811428078201248830400736761677685164103939336307996\
471008110955501969192293236755929496681645155522211472118245272093096606539099\
206472495889827440053764497187491025333682073242869943, 
         536969524839358413529027460415001453734675321835693909333274846085756\
561714141337935376755426228278397836775083865311030158456299970223419075013557\
4273060111191167143979137881046106461513497146949443506]}, {
       Rational[-\
459828983201243226947561116344691076227507717820094269674909091433671954693253\
475055586146371441215294876597859653576571851918599569626485280080418414532443\
64612449738430410816607995315483942109386716120641, 
         279331306624802117818703572964088437547420514456411254620454847751739\
253990713554653354658539011283474676845457167388064353697517041457871794234714\
1913260937886075239409972127529021712378108754320641769737], Rational[
        4978034095128110031554598634792251195346108676087013209891288692456214\
358660251615830273804415422324273080351423642470262012346032501495104776517984\
202421304259881339678593241736360812853087754063761974, 
         268484762419679206764513730207500726867337660917846954666637423042878\
280857070668967688377713114139198918387541932655515079228149985111709537506778\
7136530055595583571989568940523053230756748573474721753]}, {
       Rational[-\
460453269388593391145498775999725155939088462072175057076428826015570718996939\
273487215861861160609587054028245931773674345079557092969008346923090914296247\
47314705118647494770740564672028200640373929629792, 
         279331306624802117818703572964088437547420514456411254620454847751739\
253990713554653354658539011283474676845457167388064353697517041457871794234714\
1913260937886075239409972127529021712378108754320641769737], Rational[
        1498253053047048609211805192342043426415555372851474521390254748920383\
171764998508681318756088757005714513249755062884653169235494277464144584600791\
1763596699919005164457339828250565541258642621184779333, 
         536969524839358413529027460415001453734675321835693909333274846085756\
561714141337935376755426228278397836775083865311030158456299970223419075013557\
4273060111191167143979137881046106461513497146949443506]}, {
       Rational[-\
922551543096855607853945270223121897260490665311793805542120859164362630618240\
142287737739789266311203304145961922883047110276245409793702724793357915361652\
91321307077090201748207249400543030898176381551677, 
         558662613249604235637407145928176875094841028912822509240909695503478\
507981427109306709317078022566949353690914334776128707395034082915743588469428\
3826521875772150478819944255058043424756217508641283539474], Rational[
        4012351405515973405075504535598036265773391885299438016896154218869197\
816843572044277717403630795300361428448383589868566027859341246552012860555545\
3123609525552077591091533598773586610405999955292998239, 
         107393904967871682705805492083000290746935064367138781866654969217151\
312342828267587075351085245655679567355016773062206031691259994044683815002711\
48546120222382334287958275762092212923026994293898887012]}, {
       Rational[-\
924491310044512987044174483836082158273810134405146838718753517710810758318273\
461523498270614655534720731937316501137404702588312339718644933485144385658356\
01755688317354873102875713437602416317880933314763, 
         558662613249604235637407145928176875094841028912822509240909695503478\
507981427109306709317078022566949353690914334776128707395034082915743588469428\
3826521875772150478819944255058043424756217508641283539474], Rational[
        5040529703952053467763662491088397911729192390525588495454688792267562\
734590115148820446853685552008911174288743721234354155649360375484276600859256\
4615710776681479971114674117332188536051464418006041005, 
         107393904967871682705805492083000290746935064367138781866654969217151\
312342828267587075351085245655679567355016773062206031691259994044683815002711\
48546120222382334287958275762092212923026994293898887012]}, {
       Rational[-\
926607489362613833939343210367010462772372200618995157708546776317581249591955\
971667185650447602328320171195506393126968433085437305056398336263785366108382\
52079310127451745931436912698866381867408919618467, 
         558662613249604235637407145928176875094841028912822509240909695503478\
507981427109306709317078022566949353690914334776128707395034082915743588469428\
3826521875772150478819944255058043424756217508641283539474], Rational[
        3040802872382341732492638008507903408249783002586092653310143951270773\
779112523288749755685499526811629739708092426659739416889115564200874320029795\
6487880647417835247605793681456385374641501524033644153, 
         536969524839358413529027460415001453734675321835693909333274846085756\
561714141337935376755426228278397836775083865311030158456299970223419075013557\
4273060111191167143979137881046106461513497146949443506]}, {
       Rational[-\
464391930633442247236527078042120788175812725084375556079669273950789332679843\
269383424750616985851655330500968182248003453743386355118291239599195791289297\
68528281422201276998251173623282660465211758811154, 
         279331306624802117818703572964088437547420514456411254620454847751739\
253990713554653354658539011283474676845457167388064353697517041457871794234714\
1913260937886075239409972127529021712378108754320641769737], Rational[
        1783789067520012665269473180482611559501076687539809314806846833502203\
422782337000014100304311359721575394717498087366849434818645982722146697207063\
8920898001554695091576475263989624726086070353596771771, 
         268484762419679206764513730207500726867337660917846954666637423042878\
280857070668967688377713114139198918387541932655515079228149985111709537506778\
7136530055595583571989568940523053230756748573474721753]}, {
       Rational[-\
465461091845130410309374042977591193884891122268495298542926934527045488089282\
001401209041096069259281643413174017466878459822006741059672582798408997490829\
44553973175393720413578362023130123703510175175733, 
         279331306624802117818703572964088437547420514456411254620454847751739\
253990713554653354658539011283474676845457167388064353697517041457871794234714\
1913260937886075239409972127529021712378108754320641769737], Rational[
        1640029287196573096851735399821137111502271042766380583397903122293866\
448651053731271463209503526359502928326951831373733502095927503870826568372620\
64801900224162392456131663563238978844914547093715107077, 
         214787809935743365411610984166000581493870128734277563733309938434302\
624685656535174150702170491311359134710033546124412063382519988089367630005422\
97092240444764668575916551524184425846053988587797774024]}, {
       Rational[-\
466474774698479183868786934285538395288574867709328777966665669376116256742725\
439406786149294456769895815165214972445634021940399767380517270711694093374776\
33392489429919568548004428691625241681101358203724, 
         279331306624802117818703572964088437547420514456411254620454847751739\
253990713554653354658539011283474676845457167388064353697517041457871794234714\
1913260937886075239409972127529021712378108754320641769737], Rational[
        1855053161544659633740038270381729731492220806814648286792338161483363\
252466228902719442701351205118374409387189485681312800314809398852141050177919\
15980282369746529524819061295278616297952181154122147381, 
         214787809935743365411610984166000581493870128734277563733309938434302\
624685656535174150702170491311359134710033546124412063382519988089367630005422\
97092240444764668575916551524184425846053988587797774024]}, {
       Rational[-\
934818295974320110773483435672742164504361959374300880794216617329074442630407\
868306738196592254513033164600239339777778062165713684548016384360199961656848\
86688904452741635801043002579521499940449245734627, 
         558662613249604235637407145928176875094841028912822509240909695503478\
507981427109306709317078022566949353690914334776128707395034082915743588469428\
3826521875772150478819944255058043424756217508641283539474], Rational[
        5179576701409243305682179249121778024527919980880091097203626460028654\
067040488805277919349182643745619121127162503874620256549245071987094535672688\
4097816383079851499730305035689607579923747789678613329, 
         536969524839358413529027460415001453734675321835693909333274846085756\
561714141337935376755426228278397836775083865311030158456299970223419075013557\
4273060111191167143979137881046106461513497146949443506]}, {
       Rational[-\
468250903956574927257994218373281584456957658329832694971078982613588931768616\
453785043219445080637021574278111005123495533746813600861284481502460844122080\
08852470909502054910403062410561008192118966363831, 
         279331306624802117818703572964088437547420514456411254620454847751739\
253990713554653354658539011283474676845457167388064353697517041457871794234714\
1913260937886075239409972127529021712378108754320641769737], Rational[
        2290103961516649396146418169580889479671335247780101805592531767061892\
072723398357853740238914379517810940898689337936782376865351166966317090235666\
41589713585327164854127868351123262724118088322477672809, 
         214787809935743365411610984166000581493870128734277563733309938434302\
624685656535174150702170491311359134710033546124412063382519988089367630005422\
97092240444764668575916551524184425846053988587797774024]}, {
       Rational[-\
156331507701662066442952512085084363312582742217890351023223428131502616232741\
673224945529074479790760969286717868532790752699355939764974709233263893573683\
41335568427895319805358280164746971269260514136286, 
         931104355416007059395678576546961458491401714854704182068182825839130\
846635711848844515528463370944915589484857224626881178991723471526239314115713\
971086979295358413136657375843007237459369584773547256579], Rational[
        3137049775439601765667192280416119022488385881024541761431880743126607\
943162819205530035975109029390253815216471439928543624600535916186579526320137\
5446231338815073771786613191758022751590513797800765607, 
         268484762419679206764513730207500726867337660917846954666637423042878\
280857070668967688377713114139198918387541932655515079228149985111709537506778\
7136530055595583571989568940523053230756748573474721753]}, {
       Rational[-\
939279422309224980666323107741194757509138403552577646117023154055272022267975\
578949799142720712847244814617879366585413403734424905421637988055948928889131\
50667101469186823187917808187970533279898156194481, 
         558662613249604235637407145928176875094841028912822509240909695503478\
507981427109306709317078022566949353690914334776128707395034082915743588469428\
3826521875772150478819944255058043424756217508641283539474], Rational[
        2730232149305341958334893842217852133437777092617460615335640455850581\
378953953315216704481217623916377225231084038350535360511630851267278517691613\
95021272363660725498226540572202287962889066039940047259, 
         214787809935743365411610984166000581493870128734277563733309938434302\
624685656535174150702170491311359134710033546124412063382519988089367630005422\
97092240444764668575916551524184425846053988587797774024]}, {
       Rational[-\
470189329899190726910898115315093473605307281160759343342692438071997672906474\
217581930468414161525710675919178908119151433922337039903174102047654689592808\
94558619141955021078636555589400068360138431716208, 
         279331306624802117818703572964088437547420514456411254620454847751739\
253990713554653354658539011283474676845457167388064353697517041457871794234714\
1913260937886075239409972127529021712378108754320641769737], Rational[
        2951700352895125580544556600723926394627420263658530166521435016583732\
257396824259845721079511248073648139461666297632569313627804684870039652702605\
60060477483918897498576279805369236318053792114281102973, 
         214787809935743365411610984166000581493870128734277563733309938434302\
624685656535174150702170491311359134710033546124412063382519988089367630005422\
97092240444764668575916551524184425846053988587797774024]}, {
       Rational[-\
470647866917014470840316019830444471404887353306398907299948139347329308019498\
589082066649232281575820579762667184921441721953790814184736894076175167612724\
47423889565499490210955263323585568639552984266106, 
         279331306624802117818703572964088437547420514456411254620454847751739\
253990713554653354658539011283474676845457167388064353697517041457871794234714\
1913260937886075239409972127529021712378108754320641769737], Rational[
        3173886166454535034154224661960298506428783026410874442979185129474851\
762563526456133500998752591278423583230971358856138956570657281181027333256250\
07802848890057487208794822033587936163611372438278586985, 
         214787809935743365411610984166000581493870128734277563733309938434302\
624685656535174150702170491311359134710033546124412063382519988089367630005422\
97092240444764668575916551524184425846053988587797774024]}, {
       Rational[-\
942040737782379608988440358574494499563219437691107368633870971234533033189616\
705816981614853807599213746698794599999307676822222399153753606570355336682527\
69611151592123875550191441690536507138263484486689, 
         558662613249604235637407145928176875094841028912822509240909695503478\
507981427109306709317078022566949353690914334776128707395034082915743588469428\
3826521875772150478819944255058043424756217508641283539474], Rational[
        3396650032527258642002350223185421985821769411721720280486572570493986\
487931518742763949780249182938346782759579513453684036506249592297376448603182\
03424406001984332347757114964244939566513984357793389665, 
         214787809935743365411610984166000581493870128734277563733309938434302\
624685656535174150702170491311359134710033546124412063382519988089367630005422\
97092240444764668575916551524184425846053988587797774024]}, {
       Rational[-\
471311730591858076629614129094829662459115241711608859358222408018928510003222\
276170431877542057095769001536451528542232515657629074328140627076542772904873\
08071451846589790400809887510174537331578678592482, 
         279331306624802117818703572964088437547420514456411254620454847751739\
253990713554653354658539011283474676845457167388064353697517041457871794234714\
1913260937886075239409972127529021712378108754320641769737], Rational[
        9049668893065953314182609978495886197804319471541509271823482429113020\
322864999205471131596422812982503981134582611474805752038973283325674964671817\
1853274125054249925333973084220116561367725895258953145, 
         536969524839358413529027460415001453734675321835693909333274846085756\
561714141337935376755426228278397836775083865311030158456299970223419075013557\
4273060111191167143979137881046106461513497146949443506]}, {
       Rational[-\
157175412839106190868812174245662450750126891287812648709885863587614584286315\
583130151775661403906043724822667727949200416379542429116099765400372492866519\
54944151028404545074438440224170949684590565282581, 
         931104355416007059395678576546961458491401714854704182068182825839130\
846635711848844515528463370944915589484857224626881178991723471526239314115713\
971086979295358413136657375843007237459369584773547256579], Rational[
        3843426232721683248068988983127444175462191454299185613845117947177814\
654919486447311876916947774422621862614560117263107259348792187660264142669195\
75629222887412201291412991383383980149823632928061645015, 
         214787809935743365411610984166000581493870128734277563733309938434302\
624685656535174150702170491311359134710033546124412063382519988089367630005422\
97092240444764668575916551524184425846053988587797774024]}, {
       Rational[-\
943334577142402248931976289116930890933129458687464009437438820114290095911973\
823388886560847229213659290594206791494436493041506115416020138207598835790725\
26320520841628806553438734308046538454971542864467, 
         558662613249604235637407145928176875094841028912822509240909695503478\
507981427109306709317078022566949353690914334776128707395034082915743588469428\
3826521875772150478819944255058043424756217508641283539474], Rational[
        5084028066788376552133588767600922127122901667474661869006272419491051\
293260297822972433718776725744819094323459172244748965513254616619387662981029\
3767686791722640972096052094992091324866346245722169616, 
         268484762419679206764513730207500726867337660917846954666637423042878\
280857070668967688377713114139198918387541932655515079228149985111709537506778\
7136530055595583571989568940523053230756748573474721753]}, {
       Rational[-\
471737219018565424675330123946311058119677766193510977030799887922236308819639\
254432200488138426830051676009356257646508619983892179372847794656666783519906\
00993715290883519164261290296486380954157757250005, 
         279331306624802117818703572964088437547420514456411254620454847751739\
253990713554653354658539011283474676845457167388064353697517041457871794234714\
1913260937886075239409972127529021712378108754320641769737], Rational[
        2145579392660813626057808153666995466750601672228956950273223865486092\
804208427153436839885208984953860750110587950191898571367049916830358207153758\
89055422894339731704095805340507576690305526249492893189, 
         107393904967871682705805492083000290746935064367138781866654969217151\
312342828267587075351085245655679567355016773062206031691259994044683815002711\
48546120222382334287958275762092212923026994293898887012]}, {
       Rational[-\
886063565444478214414705136003257451030393886781340080509082525405719579593981\
979057420627429847247772529420984592665746046906431019213971902512184961611069\
72002761297223458318450810817851446530463112847237, 
         558662613249604235637407145928176875094841028912822509240909695503478\
507981427109306709317078022566949353690914334776128707395034082915743588469428\
3826521875772150478819944255058043424756217508641283539474], 
        Rational[-\
429095722693272760194232917476054593627154624814008898429011282520443688982265\
754754980003196416148082526315402528606974911383610876033035510754584595207928\
641787526097334197162273419127739467482988545379, 
         214787809935743365411610984166000581493870128734277563733309938434302\
624685656535174150702170491311359134710033546124412063382519988089367630005422\
97092240444764668575916551524184425846053988587797774024]}, {
       Rational[-\
885887725317058175360160473769473387998452757956965351942112975282138791771295\
266042908980353781444078470577218182378478445860089653044526215635644667324084\
60338452000964961781258346131720191828935743280583, 
         558662613249604235637407145928176875094841028912822509240909695503478\
507981427109306709317078022566949353690914334776128707395034082915743588469428\
3826521875772150478819944255058043424756217508641283539474], 
        Rational[-\
203330653431277203657614776657165632302822975824606554085688457517328262435011\
229098247656311890314685907154594949874002767591954215780370026844746378845381\
757429053688538311933821455000221579847081437853, 
         107393904967871682705805492083000290746935064367138781866654969217151\
312342828267587075351085245655679567355016773062206031691259994044683815002711\
48546120222382334287958275762092212923026994293898887012]}, {
       Rational[-\
885532828593347570612836908176129803408535599736046051940957000227706211851805\
117433644573287470540117142727654760386848731262423576561238743031581071147591\
35665732653260641897684124357650551437355929142571, 
         558662613249604235637407145928176875094841028912822509240909695503478\
507981427109306709317078022566949353690914334776128707395034082915743588469428\
3826521875772150478819944255058043424756217508641283539474], 
        Rational[-\
192119743093195078673726610486030463957680759822448454558041331452614434518575\
330194071229976728915407192854717762794195512578292724024719329265200827754356\
523603296669626590918131218778766334115437320829, 
         107393904967871682705805492083000290746935064367138781866654969217151\
312342828267587075351085245655679567355016773062206031691259994044683815002711\
48546120222382334287958275762092212923026994293898887012]}, {
       Rational[-\
884992504927184221517874305593168020039973831144791747935167739903324751099002\
055729226334802779375939158542649868832013710624628662727513030541101342690882\
07794601866413583599049728156244067455959005042357, 
         558662613249604235637407145928176875094841028912822509240909695503478\
507981427109306709317078022566949353690914334776128707395034082915743588469428\
3826521875772150478819944255058043424756217508641283539474], 
        Rational[-\
361839052247872431520624234986285722613943335501152685428036233963327903259574\
415988541131216660932416505166668961020421832645301698899640695079332048457328\
284132458477819881512668528275277483645367514243, 
         214787809935743365411610984166000581493870128734277563733309938434302\
624685656535174150702170491311359134710033546124412063382519988089367630005422\
97092240444764668575916551524184425846053988587797774024]}, {
       Rational[-\
884257380332994809640000217720714446249815973542068582172718843906753099803640\
753946414281437999690793415423130479399371100467593163495067396842559318955568\
82978704425601372595030588282514232873997230789413, 
         558662613249604235637407145928176875094841028912822509240909695503478\
507981427109306709317078022566949353690914334776128707395034082915743588469428\
3826521875772150478819944255058043424756217508641283539474], 
        Rational[-\
339469411064587136182339677334383186608295818442899692725711784354214551220864\
493497294814498721609030543345396110668608471995489262576028739466840565791520\
984662850047054553060650183834605684891165599957, 
         214787809935743365411610984166000581493870128734277563733309938434302\
624685656535174150702170491311359134710033546124412063382519988089367630005422\
97092240444764668575916551524184425846053988587797774024]}, {
       Rational[-\
883315369793726451137622884761140267380831112820698750723305063232808218626172\
470333214155119494865167160303327149069534759001963448810792608294763136670204\
53568612670638447663720616957933224836181078404187, 
         558662613249604235637407145928176875094841028912822509240909695503478\
507981427109306709317078022566949353690914334776128707395034082915743588469428\
3826521875772150478819944255058043424756217508641283539474], 
        Rational[-\
158570437834948350013931624694723586482491289023307149523525535392801986388285\
871687200747219564276439332722435866351668150114135412387663763799497332218893\
383036487950724970895531401481988923019983270675, 
         107393904967871682705805492083000290746935064367138781866654969217151\
312342828267587075351085245655679567355016773062206031691259994044683815002711\
48546120222382334287958275762092212923026994293898887012]}, {
       Rational[-\
882152206311849070675725974809229148445826128388953550959707509443305344135526\
907199466076120587913788307887897179883658445345700157912198662659847966037763\
94657185721297755751110961561459664826423037045379, 
         558662613249604235637407145928176875094841028912822509240909695503478\
507981427109306709317078022566949353690914334776128707395034082915743588469428\
3826521875772150478819944255058043424756217508641283539474], 
        Rational[-\
147432505469501156781121377473204656852147956765519069762775790076166299336041\
767342894021811374585770605727631823452533368098203219817620816870487589550449\
087727463937998036617630296908464574990270409013, 
         107393904967871682705805492083000290746935064367138781866654969217151\
312342828267587075351085245655679567355016773062206031691259994044683815002711\
48546120222382334287958275762092212923026994293898887012]}, {
       Rational[-\
293584118375846797793065473796453520237417007765365649437307805213878965770803\
893109156107268838467465142847110688872411301855980600334730830948039373830209\
78751494375467153122260224782467298272208890332607, 
         186220871083201411879135715309392291698280342970940836413636565167826\
169327142369768903105692674188983117896971444925376235798344694305247862823142\
7942173958590716826273314751686014474918739169547094513158], 
        Rational[-\
272655052655242352807875531327317943928518462925277307703129463868884334612261\
779002630323785763245413100073184097242625326210862368727643397438018996966395\
825475510408552178065645334800724501891327488437, 
         214787809935743365411610984166000581493870128734277563733309938434302\
624685656535174150702170491311359134710033546124412063382519988089367630005422\
97092240444764668575916551524184425846053988587797774024]}, {
       Rational[-\
293033512317169877388746617796096153201378381782900567601950910437528755031908\
438598421997655823347126692979982320266513477450864384244204301670850257447667\
69538032984098782696207006657941143672171030428515, 
         186220871083201411879135715309392291698280342970940836413636565167826\
169327142369768903105692674188983117896971444925376235798344694305247862823142\
7942173958590716826273314751686014474918739169547094513158], 
        Rational[-\
250526425466362090027798886967214485328299112558497089095686841865251710253570\
858030509618237334754061729949479863146787945287977038499516482277757712770767\
011719289228871818607580211516640929398294164775, 
         214787809935743365411610984166000581493870128734277563733309938434302\
624685656535174150702170491311359134710033546124412063382519988089367630005422\
97092240444764668575916551524184425846053988587797774024]}, {
       Rational[-\
292394726804119270929658976571894135275941190427938482272207726406344584314067\
157219742860054090482211312878183157327695585214907693260507694092007891150275\
66128985603931154502843530591614287325925881844041, 
         186220871083201411879135715309392291698280342970940836413636565167826\
169327142369768903105692674188983117896971444925376235798344694305247862823142\
7942173958590716826273314751686014474918739169547094513158], 
        Rational[-\
114248690426829299051698428565251160029621841783105017015838812187668853339737\
823864458426298610009492043633044202845384366864046892880146937387962341490759\
023848537990677653692952343833793839231472058215, 
         107393904967871682705805492083000290746935064367138781866654969217151\
312342828267587075351085245655679567355016773062206031691259994044683815002711\
48546120222382334287958275762092212923026994293898887012]}, {
       Rational[-\
291665742293794592697080564365447889599447607570390507648016733123421171022305\
149398577694860374202390771205175350927111333193906180944291611621215976749644\
93452552465323392521164054870266573198595841672927, 
         186220871083201411879135715309392291698280342970940836413636565167826\
169327142369768903105692674188983117896971444925376235798344694305247862823142\
7942173958590716826273314751686014474918739169547094513158], 
        Rational[-\
206589754658875693440911723140135202481600568688998595239199164578160442531444\
306542057400501797965978631867814276703896131315779456746175865432375190216764\
214947863230660520469800045496898110524421172937, 
         214787809935743365411610984166000581493870128734277563733309938434302\
624685656535174150702170491311359134710033546124412063382519988089367630005422\
97092240444764668575916551524184425846053988587797774024]}, {
       Rational[-\
872545764958184827722087489306715709882223554251274436270190457323869691944557\
643416810390695490929627622550876247516287042945635677154254317401382062823733\
15408027896325346163998939844367518580320034031413, 
         558662613249604235637407145928176875094841028912822509240909695503478\
507981427109306709317078022566949353690914334776128707395034082915743588469428\
3826521875772150478819944255058043424756217508641283539474], 
        Rational[-\
462074446870187903971632390590964580010804945453106843701945421584518749693245\
410547096476359741294426001042236722796666587704641661726363243620835315221337\
24086965015842004599217280188323149069504857909, 
         536969524839358413529027460415001453734675321835693909333274846085756\
561714141337935376755426228278397836775083865311030158456299970223419075013557\
4273060111191167143979137881046106461513497146949443506]}, {
       Rational[-\
434927915644457729796658040351410045504461352148366611394500505164359190906355\
775063963814251620433066992828469405563443662700216203849158485428170084224525\
76194996862775542322477158382694898603306192499542, 
         279331306624802117818703572964088437547420514456411254620454847751739\
253990713554653354658539011283474676845457167388064353697517041457871794234714\
1913260937886075239409972127529021712378108754320641769737], 
        Rational[-\
163248725469516027649998676589708001743494699909065240973914051151604913937676\
620658909154101783666269256284664081983573984012849612820284959843223779203468\
061291505557438209275000748427807282057550222915, 
         214787809935743365411610984166000581493870128734277563733309938434302\
624685656535174150702170491311359134710033546124412063382519988089367630005422\
97092240444764668575916551524184425846053988587797774024]}, {
       Rational[-\
144497178596622643196404671393158500231639541356663281284868110512852435665374\
950990021713141846608317443399774174583960551508231282256097066725426026605267\
29255705462426131577352420473537311611198990501715, 
         931104355416007059395678576546961458491401714854704182068182825839130\
846635711848844515528463370944915589484857224626881178991723471526239314115713\
971086979295358413136657375843007237459369584773547256579], 
        Rational[-\
141882844736114605164145076181735373610405939641160078485433848503685905049662\
670240393551509480381205111225463197523380985966218800548623397424545241823010\
680840845209330956099625702970594359279201077447, 
         214787809935743365411610984166000581493870128734277563733309938434302\
624685656535174150702170491311359134710033546124412063382519988089367630005422\
97092240444764668575916551524184425846053988587797774024]}, {
       Rational[-\
144003719995432117241846281294765129591191465593246539244708453654030661393608\
338301213310169683169087284518940779601911403011769525140796731927100056064008\
13453443968549467190099625188505844531549338835710, 
         931104355416007059395678576546961458491401714854704182068182825839130\
846635711848844515528463370944915589484857224626881178991723471526239314115713\
971086979295358413136657375843007237459369584773547256579], 
        Rational[-\
301928786210590255066616476943301370163198471031879299503861810233843871343021\
723897286503015030187429605167545924390763630564730197962166937473433551523707\
45202995089131276308299717443955386425867618049, 
         536969524839358413529027460415001453734675321835693909333274846085756\
561714141337935376755426228278397836775083865311030158456299970223419075013557\
4273060111191167143979137881046106461513497146949443506]}, {
       Rational[-\
287037387670840505529538432353285728034516928479077542361290752265233025080062\
303797438046873101892993097746827105661540669328936363129484226566749199055767\
23038517683929263905281686023782490959563199049695, 
         186220871083201411879135715309392291698280342970940836413636565167826\
169327142369768903105692674188983117896971444925376235798344694305247862823142\
7942173958590716826273314751686014474918739169547094513158], 
        Rational[-\
124939867891861296448057289324936534858857994142156747056449755885071518980731\
027168696400890868781340686938784346450646440359132055148881769799766763462561\
97524955119813745100485380647357344401521839306, 
         268484762419679206764513730207500726867337660917846954666637423042878\
280857070668967688377713114139198918387541932655515079228149985111709537506778\
7136530055595583571989568940523053230756748573474721753]}, {
       Rational[-\
858426275813181527560056788507056515716456996770855700937829331092294497950024\
414832102825988170401658484697242291805052318379488853155824067942017305622412\
33927338912556302130726707782692379592712846620381, 
         558662613249604235637407145928176875094841028912822509240909695503478\
507981427109306709317078022566949353690914334776128707395034082915743588469428\
3826521875772150478819944255058043424756217508641283539474], 
        Rational[-\
397242024040787708615718955071331066820223521693154273702101094044531109823224\
797137897516714356541949229917597035401650573542536598178370458710951404296410\
49492016108311514711280357537088214572590648181, 
         107393904967871682705805492083000290746935064367138781866654969217151\
312342828267587075351085245655679567355016773062206031691259994044683815002711\
48546120222382334287958275762092212923026994293898887012]}, {
       Rational[-\
856145002095762764055866278564589669125583310653233823234264171638059291124078\
081337200693540757643143225555102209470056360274666371823709350799391655191490\
78666711621755551120144539778166885884521368173691, 
         558662613249604235637407145928176875094841028912822509240909695503478\
507981427109306709317078022566949353690914334776128707395034082915743588469428\
3826521875772150478819944255058043424756217508641283539474], 
        Rational[-\
296289935991551579001216004566605168476440894603056327492830091421570941733859\
556447967582146188150303990310069595137275474293279502614691769666851104285357\
73940474880000257687508405238189807928393132571, 
         107393904967871682705805492083000290746935064367138781866654969217151\
312342828267587075351085245655679567355016773062206031691259994044683815002711\
48546120222382334287958275762092212923026994293898887012]}, {
       Rational[-\
142402804683523840228925243548036669845003693558961579541515507941082106098474\
752378633758133409185022472078656889485850568092192847484718123646226021924515\
65716642532068593947092849290188468812232850863208, 
         931104355416007059395678576546961458491401714854704182068182825839130\
846635711848844515528463370944915589484857224626881178991723471526239314115713\
971086979295358413136657375843007237459369584773547256579], 
        Rational[-\
491739995849859061842464694714858143835635595239697870452315182267349777358695\
516387834170127091030999837497959689434668411066638720363239099748754760919507\
6984996067444548716396266123588222625102967734, 
         268484762419679206764513730207500726867337660917846954666637423042878\
280857070668967688377713114139198918387541932655515079228149985111709537506778\
7136530055595583571989568940523053230756748573474721753]}, {
       Rational[-\
426671412913938963200542147778530149286994235177997109543779889558106557774192\
283314594219062937417521109283116332313375688627186399463019420802455102775417\
12412447620070481592594768433460404662988678330181, 
         279331306624802117818703572964088437547420514456411254620454847751739\
253990713554653354658539011283474676845457167388064353697517041457871794234714\
1913260937886075239409972127529021712378108754320641769737], 
        Rational[-\
490449204788815537934752213638400348360077253233630213767825932886759164102811\
161723360907195004993963783069945714110658549234933316895032181985647078649792\
8009619434385418441021095208220764345037877791, 
         536969524839358413529027460415001453734675321835693909333274846085756\
561714141337935376755426228278397836775083865311030158456299970223419075013557\
4273060111191167143979137881046106461513497146949443506]}, {
       Rational[-\
426489474881521567231252774578944574269323865096589587511851959524762839063789\
334039868886681612111249030040327423378122159129973877941290588297012427418404\
47823451673289728415982622393246382469654922116478, 
         279331306624802117818703572964088437547420514456411254620454847751739\
253990713554653354658539011283474676845457167388064353697517041457871794234714\
1913260937886075239409972127529021712378108754320641769737], 0}, {
       Rational[-\
426671412913938963200542147778530149286994235177997109543779889558106557774192\
283314594219062937417521109283116332313375688627186399463019420802455102775417\
12412447620070481592594768433460404662988678330181, 
         279331306624802117818703572964088437547420514456411254620454847751739\
253990713554653354658539011283474676845457167388064353697517041457871794234714\
1913260937886075239409972127529021712378108754320641769737], Rational[
        4904492047888155379347522136384003483600772532336302137678259328867591\
641028111617233609071950049939637830699457141106585492349333168950321819856470\
786497928009619434385418441021095208220764345037877791, 
         536969524839358413529027460415001453734675321835693909333274846085756\
561714141337935376755426228278397836775083865311030158456299970223419075013557\
4273060111191167143979137881046106461513497146949443506]}, {
       Rational[-\
142402804683523840228925243548036669845003693558961579541515507941082106098474\
752378633758133409185022472078656889485850568092192847484718123646226021924515\
65716642532068593947092849290188468812232850863208, 
         931104355416007059395678576546961458491401714854704182068182825839130\
846635711848844515528463370944915589484857224626881178991723471526239314115713\
971086979295358413136657375843007237459369584773547256579], Rational[
        4917399958498590618424646947148581438356355952396978704523151822673497\
773586955163878341701270910309998374979596894346684110666387203632390997487547\
609195076984996067444548716396266123588222625102967734, 
         268484762419679206764513730207500726867337660917846954666637423042878\
280857070668967688377713114139198918387541932655515079228149985111709537506778\
7136530055595583571989568940523053230756748573474721753]}, {
       Rational[-\
856145002095762764055866278564589669125583310653233823234264171638059291124078\
081337200693540757643143225555102209470056360274666371823709350799391655191490\
78666711621755551120144539778166885884521368173691, 
         558662613249604235637407145928176875094841028912822509240909695503478\
507981427109306709317078022566949353690914334776128707395034082915743588469428\
3826521875772150478819944255058043424756217508641283539474], Rational[
        2962899359915515790012160045666051684764408946030563274928300914215709\
417338595564479675821461881503039903100695951372754742932795026146917696668511\
0428535773940474880000257687508405238189807928393132571, 
         107393904967871682705805492083000290746935064367138781866654969217151\
312342828267587075351085245655679567355016773062206031691259994044683815002711\
48546120222382334287958275762092212923026994293898887012]}, {
       Rational[-\
858426275813181527560056788507056515716456996770855700937829331092294497950024\
414832102825988170401658484697242291805052318379488853155824067942017305622412\
33927338912556302130726707782692379592712846620381, 
         558662613249604235637407145928176875094841028912822509240909695503478\
507981427109306709317078022566949353690914334776128707395034082915743588469428\
3826521875772150478819944255058043424756217508641283539474], Rational[
        3972420240407877086157189550713310668202235216931542737021010940445311\
098232247971378975167143565419492299175970354016505735425365981783704587109514\
0429641049492016108311514711280357537088214572590648181, 
         107393904967871682705805492083000290746935064367138781866654969217151\
312342828267587075351085245655679567355016773062206031691259994044683815002711\
48546120222382334287958275762092212923026994293898887012]}, {
       Rational[-\
287037387670840505529538432353285728034516928479077542361290752265233025080062\
303797438046873101892993097746827105661540669328936363129484226566749199055767\
23038517683929263905281686023782490959563199049695, 
         186220871083201411879135715309392291698280342970940836413636565167826\
169327142369768903105692674188983117896971444925376235798344694305247862823142\
7942173958590716826273314751686014474918739169547094513158], Rational[
        1249398678918612964480572893249365348588579941421567470564497558850715\
189807310271686964008908687813406869387843464506464403591320551488817697997667\
6346256197524955119813745100485380647357344401521839306, 
         268484762419679206764513730207500726867337660917846954666637423042878\
280857070668967688377713114139198918387541932655515079228149985111709537506778\
7136530055595583571989568940523053230756748573474721753]}, {
       Rational[-\
144003719995432117241846281294765129591191465593246539244708453654030661393608\
338301213310169683169087284518940779601911403011769525140796731927100056064008\
13453443968549467190099625188505844531549338835710, 
         931104355416007059395678576546961458491401714854704182068182825839130\
846635711848844515528463370944915589484857224626881178991723471526239314115713\
971086979295358413136657375843007237459369584773547256579], Rational[
        3019287862105902550666164769433013701631984710318792995038618102338438\
713430217238972865030150301874296051675459243907636305647301979621669374734335\
5152370745202995089131276308299717443955386425867618049, 
         536969524839358413529027460415001453734675321835693909333274846085756\
561714141337935376755426228278397836775083865311030158456299970223419075013557\
4273060111191167143979137881046106461513497146949443506]}, {
       Rational[-\
144497178596622643196404671393158500231639541356663281284868110512852435665374\
950990021713141846608317443399774174583960551508231282256097066725426026605267\
29255705462426131577352420473537311611198990501715, 
         931104355416007059395678576546961458491401714854704182068182825839130\
846635711848844515528463370944915589484857224626881178991723471526239314115713\
971086979295358413136657375843007237459369584773547256579], Rational[
        1418828447361146051641450761817353736104059396411600784854338485036859\
050496626702403935515094803812051112254631975233809859662188005486233974245452\
41823010680840845209330956099625702970594359279201077447, 
         214787809935743365411610984166000581493870128734277563733309938434302\
624685656535174150702170491311359134710033546124412063382519988089367630005422\
97092240444764668575916551524184425846053988587797774024]}, {
       Rational[-\
434927915644457729796658040351410045504461352148366611394500505164359190906355\
775063963814251620433066992828469405563443662700216203849158485428170084224525\
76194996862775542322477158382694898603306192499542, 
         279331306624802117818703572964088437547420514456411254620454847751739\
253990713554653354658539011283474676845457167388064353697517041457871794234714\
1913260937886075239409972127529021712378108754320641769737], Rational[
        1632487254695160276499986765897080017434946999090652409739140511516049\
139376766206589091541017836662692562846640819835739840128496128202849598432237\
79203468061291505557438209275000748427807282057550222915, 
         214787809935743365411610984166000581493870128734277563733309938434302\
624685656535174150702170491311359134710033546124412063382519988089367630005422\
97092240444764668575916551524184425846053988587797774024]}, {
       Rational[-\
872545764958184827722087489306715709882223554251274436270190457323869691944557\
643416810390695490929627622550876247516287042945635677154254317401382062823733\
15408027896325346163998939844367518580320034031413, 
         558662613249604235637407145928176875094841028912822509240909695503478\
507981427109306709317078022566949353690914334776128707395034082915743588469428\
3826521875772150478819944255058043424756217508641283539474], Rational[
        4620744468701879039716323905909645800108049454531068437019454215845187\
496932454105470964763597412944260010422367227966665877046416617263632436208353\
1522133724086965015842004599217280188323149069504857909, 
         536969524839358413529027460415001453734675321835693909333274846085756\
561714141337935376755426228278397836775083865311030158456299970223419075013557\
4273060111191167143979137881046106461513497146949443506]}, {
       Rational[-\
291665742293794592697080564365447889599447607570390507648016733123421171022305\
149398577694860374202390771205175350927111333193906180944291611621215976749644\
93452552465323392521164054870266573198595841672927, 
         186220871083201411879135715309392291698280342970940836413636565167826\
169327142369768903105692674188983117896971444925376235798344694305247862823142\
7942173958590716826273314751686014474918739169547094513158], Rational[
        2065897546588756934409117231401352024816005686889985952391991645781604\
425314443065420574005017979659786318678142767038961313157794567461758654323751\
90216764214947863230660520469800045496898110524421172937, 
         214787809935743365411610984166000581493870128734277563733309938434302\
624685656535174150702170491311359134710033546124412063382519988089367630005422\
97092240444764668575916551524184425846053988587797774024]}, {
       Rational[-\
292394726804119270929658976571894135275941190427938482272207726406344584314067\
157219742860054090482211312878183157327695585214907693260507694092007891150275\
66128985603931154502843530591614287325925881844041, 
         186220871083201411879135715309392291698280342970940836413636565167826\
169327142369768903105692674188983117896971444925376235798344694305247862823142\
7942173958590716826273314751686014474918739169547094513158], Rational[
        1142486904268292990516984285652511600296218417831050170158388121876688\
533397378238644584262986100094920436330442028453843668640468928801469373879623\
41490759023848537990677653692952343833793839231472058215, 
         107393904967871682705805492083000290746935064367138781866654969217151\
312342828267587075351085245655679567355016773062206031691259994044683815002711\
48546120222382334287958275762092212923026994293898887012]}, {
       Rational[-\
293033512317169877388746617796096153201378381782900567601950910437528755031908\
438598421997655823347126692979982320266513477450864384244204301670850257447667\
69538032984098782696207006657941143672171030428515, 
         186220871083201411879135715309392291698280342970940836413636565167826\
169327142369768903105692674188983117896971444925376235798344694305247862823142\
7942173958590716826273314751686014474918739169547094513158], Rational[
        2505264254663620900277988869672144853282991125584970890956868418652517\
102535708580305096182373347540617299494798631467879452879770384995164822777577\
12770767011719289228871818607580211516640929398294164775, 
         214787809935743365411610984166000581493870128734277563733309938434302\
624685656535174150702170491311359134710033546124412063382519988089367630005422\
97092240444764668575916551524184425846053988587797774024]}, {
       Rational[-\
293584118375846797793065473796453520237417007765365649437307805213878965770803\
893109156107268838467465142847110688872411301855980600334730830948039373830209\
78751494375467153122260224782467298272208890332607, 
         186220871083201411879135715309392291698280342970940836413636565167826\
169327142369768903105692674188983117896971444925376235798344694305247862823142\
7942173958590716826273314751686014474918739169547094513158], Rational[
        2726550526552423528078755313273179439285184629252773077031294638688843\
346122617790026303237857632454131000731840972426253262108623687276433974380189\
96966395825475510408552178065645334800724501891327488437, 
         214787809935743365411610984166000581493870128734277563733309938434302\
624685656535174150702170491311359134710033546124412063382519988089367630005422\
97092240444764668575916551524184425846053988587797774024]}, {
       Rational[-\
882152206311849070675725974809229148445826128388953550959707509443305344135526\
907199466076120587913788307887897179883658445345700157912198662659847966037763\
94657185721297755751110961561459664826423037045379, 
         558662613249604235637407145928176875094841028912822509240909695503478\
507981427109306709317078022566949353690914334776128707395034082915743588469428\
3826521875772150478819944255058043424756217508641283539474], Rational[
        1474325054695011567811213774732046568521479567655190697627757900761662\
993360417673428940218113745857706057276318234525333680982032198176208168704875\
89550449087727463937998036617630296908464574990270409013, 
         107393904967871682705805492083000290746935064367138781866654969217151\
312342828267587075351085245655679567355016773062206031691259994044683815002711\
48546120222382334287958275762092212923026994293898887012]}, {
       Rational[-\
883315369793726451137622884761140267380831112820698750723305063232808218626172\
470333214155119494865167160303327149069534759001963448810792608294763136670204\
53568612670638447663720616957933224836181078404187, 
         558662613249604235637407145928176875094841028912822509240909695503478\
507981427109306709317078022566949353690914334776128707395034082915743588469428\
3826521875772150478819944255058043424756217508641283539474], Rational[
        1585704378349483500139316246947235864824912890233071495235255353928019\
863882858716872007472195642764393327224358663516681501141354123876637637994973\
32218893383036487950724970895531401481988923019983270675, 
         107393904967871682705805492083000290746935064367138781866654969217151\
312342828267587075351085245655679567355016773062206031691259994044683815002711\
48546120222382334287958275762092212923026994293898887012]}, {
       Rational[-\
884257380332994809640000217720714446249815973542068582172718843906753099803640\
753946414281437999690793415423130479399371100467593163495067396842559318955568\
82978704425601372595030588282514232873997230789413, 
         558662613249604235637407145928176875094841028912822509240909695503478\
507981427109306709317078022566949353690914334776128707395034082915743588469428\
3826521875772150478819944255058043424756217508641283539474], Rational[
        3394694110645871361823396773343831866082958184428996927257117843542145\
512208644934972948144987216090305433453961106686084719954892625760287394668405\
65791520984662850047054553060650183834605684891165599957, 
         214787809935743365411610984166000581493870128734277563733309938434302\
624685656535174150702170491311359134710033546124412063382519988089367630005422\
97092240444764668575916551524184425846053988587797774024]}, {
       Rational[-\
884992504927184221517874305593168020039973831144791747935167739903324751099002\
055729226334802779375939158542649868832013710624628662727513030541101342690882\
07794601866413583599049728156244067455959005042357, 
         558662613249604235637407145928176875094841028912822509240909695503478\
507981427109306709317078022566949353690914334776128707395034082915743588469428\
3826521875772150478819944255058043424756217508641283539474], Rational[
        3618390522478724315206242349862857226139433355011526854280362339633279\
032595744159885411312166609324165051666689610204218326453016988996406950793320\
48457328284132458477819881512668528275277483645367514243, 
         214787809935743365411610984166000581493870128734277563733309938434302\
624685656535174150702170491311359134710033546124412063382519988089367630005422\
97092240444764668575916551524184425846053988587797774024]}, {
       Rational[-\
885532828593347570612836908176129803408535599736046051940957000227706211851805\
117433644573287470540117142727654760386848731262423576561238743031581071147591\
35665732653260641897684124357650551437355929142571, 
         558662613249604235637407145928176875094841028912822509240909695503478\
507981427109306709317078022566949353690914334776128707395034082915743588469428\
3826521875772150478819944255058043424756217508641283539474], Rational[
        1921197430931950786737266104860304639576807598224484545580413314526144\
345185753301940712299767289154071928547177627941955125782927240247193292652008\
27754356523603296669626590918131218778766334115437320829, 
         107393904967871682705805492083000290746935064367138781866654969217151\
312342828267587075351085245655679567355016773062206031691259994044683815002711\
48546120222382334287958275762092212923026994293898887012]}, {
       Rational[-\
885887725317058175360160473769473387998452757956965351942112975282138791771295\
266042908980353781444078470577218182378478445860089653044526215635644667324084\
60338452000964961781258346131720191828935743280583, 
         558662613249604235637407145928176875094841028912822509240909695503478\
507981427109306709317078022566949353690914334776128707395034082915743588469428\
3826521875772150478819944255058043424756217508641283539474], Rational[
        2033306534312772036576147766571656323028229758246065540856884575173282\
624350112290982476563118903146859071545949498740027675919542157803700268447463\
78845381757429053688538311933821455000221579847081437853, 
         107393904967871682705805492083000290746935064367138781866654969217151\
312342828267587075351085245655679567355016773062206031691259994044683815002711\
48546120222382334287958275762092212923026994293898887012]}, {
       Rational[-\
886063565444478214414705136003257451030393886781340080509082525405719579593981\
979057420627429847247772529420984592665746046906431019213971902512184961611069\
72002761297223458318450810817851446530463112847237, 
         558662613249604235637407145928176875094841028912822509240909695503478\
507981427109306709317078022566949353690914334776128707395034082915743588469428\
3826521875772150478819944255058043424756217508641283539474], Rational[
        4290957226932727601942329174760545936271546248140088984290112825204436\
889822657547549800031964161480825263154025286069749113836108760330355107545845\
95207928641787526097334197162273419127739467482988545379, 
         214787809935743365411610984166000581493870128734277563733309938434302\
624685656535174150702170491311359134710033546124412063382519988089367630005422\
97092240444764668575916551524184425846053988587797774024]}, {
       Rational[-\
138138088829874269755549114391279474808895561666672155920589137515091221561895\
360377491987609817773189294277837180054290409148569840975282317097929441744885\
42280400218156395807595250954810230975689680126853, 
         931104355416007059395678576546961458491401714854704182068182825839130\
846635711848844515528463370944915589484857224626881178991723471526239314115713\
971086979295358413136657375843007237459369584773547256579], 
        Rational[-\
429071407335098870256768368251940226055139310164501982612463976889702597988429\
090677018847417488743696214934567614138399847592404014071958575630444259456175\
670048648088824138771147572569429593122085329827, 
         214787809935743365411610984166000581493870128734277563733309938434302\
624685656535174150702170491311359134710033546124412063382519988089367630005422\
97092240444764668575916551524184425846053988587797774024]}, {
       Rational[-\
276206643362668222493707853927191802207250695541003755293657851793613093242473\
381430561386616859591588306522008861655627504076665966995624692930404600248984\
02454931070582313451819905014444076964317462756019, 
         186220871083201411879135715309392291698280342970940836413636565167826\
169327142369768903105692674188983117896971444925376235798344694305247862823142\
7942173958590716826273314751686014474918739169547094513158], 
        Rational[-\
406587773227484587548544973401135766710235528739973675619911921153669437999849\
591805064089843110479004817666044811017076286954377032830935032434502429904918\
036657182294950699712099052717569733097010958859, 
         214787809935743365411610984166000581493870128734277563733309938434302\
624685656535174150702170491311359134710033546124412063382519988089367630005422\
97092240444764668575916551524184425846053988587797774024]}, {
       Rational[-\
414099303547255370180219903933951550547477231057775607813616052099836899409514\
824590766162012448952094296427372311320850135143860707888158566773671658688140\
72432485287618375881898890898806124178492788275929, 
         279331306624802117818703572964088437547420514456411254620454847751739\
253990713554653354658539011283474676845457167388064353697517041457871794234714\
1913260937886075239409972127529021712378108754320641769737], 
        Rational[-\
960287405907413664367650493187205767239094114998258203701014269762873956317642\
806590864260696530798017592751068074647065017155631107428368677714655600643843\
75605901552675807645338582951146599163976632917, 
         536969524839358413529027460415001453734675321835693909333274846085756\
561714141337935376755426228278397836775083865311030158456299970223419075013557\
4273060111191167143979137881046106461513497146949443506]}, {
       Rational[-\
413778174799339176279715919143084252791656633938917319455275149720491336367058\
899597991364700766540654036473455589228684989726619881098732364068589717425310\
98195533346806369550932212482231205424662751526240, 
         279331306624802117818703572964088437547420514456411254620454847751739\
253990713554653354658539011283474676845457167388064353697517041457871794234714\
1913260937886075239409972127529021712378108754320641769737], 
        Rational[-\
361660556017874299985399642498863328019943225055153768997411191429347379865682\
541849881986557551770520932366460903365695603347573153640068383733213285115982\
604443390823635898816881025463500677878394002777, 
         214787809935743365411610984166000581493870128734277563733309938434302\
624685656535174150702170491311359134710033546124412063382519988089367630005422\
97092240444764668575916551524184425846053988587797774024]}, {
       Rational[-\
275560302942896318972021107318018332671746504170558820466177200418782132099923\
927968745006991972307617865382583433232209418473852714429403447321339153259553\
66980150524409861189053522108447710688528451741473, 
         186220871083201411879135715309392291698280342970940836413636565167826\
169327142369768903105692674188983117896971444925376235798344694305247862823142\
7942173958590716826273314751686014474918739169547094513158], 
        Rational[-\
169616356543926774490318101321628826136040209525829879189551287809263840027079\
970174920827157089328496162247042898802653675728879783699704545164358673423281\
443230816730595636987312232266326712760767477285, 
         107393904967871682705805492083000290746935064367138781866654969217151\
312342828267587075351085245655679567355016773062206031691259994044683815002711\
48546120222382334287958275762092212923026994293898887012]}, {
       Rational[-\
412778079348016491277066653426864266008953821369487527580448810443257907263262\
521011421482227414352222879188473283576113023143489422733215292762147463231018\
20895390702327840943415195670293932182599038624872, 
         279331306624802117818703572964088437547420514456411254620454847751739\
253990713554653354658539011283474676845457167388064353697517041457871794234714\
1913260937886075239409972127529021712378108754320641769737], 
        Rational[-\
396050580038179808689310123851207926130575346964289899548778007110479456196232\
874626466274699730378875685819662546692570121330152335964921254828172381319848\
76764579809244289854344062255095647106235145054, 
         268484762419679206764513730207500726867337660917846954666637423042878\
280857070668967688377713114139198918387541932655515079228149985111709537506778\
7136530055595583571989568940523053230756748573474721753]}, {
       Rational[-\
412081220263873992182144181228114409239803907558749909059108341377390457395287\
521986660445364009168084645434285843804781124484110651013730672702600613402301\
99844204402120536908334721880851701466303767673546, 
         279331306624802117818703572964088437547420514456411254620454847751739\
253990713554653354658539011283474676845457167388064353697517041457871794234714\
1913260937886075239409972127529021712378108754320641769737], 
        Rational[-\
368117600176697054198470723745599373076175733483009918374852855370586076949772\
737976935310393725100635332946040159888810483729640120688739555820783118673665\
78294040961925736659870625148120057484573517418, 
         268484762419679206764513730207500726867337660917846954666637423042878\
280857070668967688377713114139198918387541932655515079228149985111709537506778\
7136530055595583571989568940523053230756748573474721753]}, {
       Rational[-\
274159084979192630002832249872909959096634805298051631121703422585127985916806\
305121780691805763602389504239868253066774446946349662650106805216041606230872\
97026515454274970146490969222117983381224133155293, 
         186220871083201411879135715309392291698280342970940836413636565167826\
169327142369768903105692674188983117896971444925376235798344694305247862823142\
7942173958590716826273314751686014474918739169547094513158], 
        Rational[-\
340256949106338514759963873967328454172126395437284925822144234841118614534996\
739715691481451508330514670456105593854491359134878639561359527455227126215807\
18883387378889284980942280738304857768316865461, 
         268484762419679206764513730207500726867337660917846954666637423042878\
280857070668967688377713114139198918387541932655515079228149985111709537506778\
7136530055595583571989568940523053230756748573474721753]}, {
       Rational[-\
136746094342694653973178498322934115333494922251258718325920626933443118788639\
678807448982575702428654188810599848900182758666928681925814631588412988831409\
25300257550603091774503855464094523276014160632420, 
         931104355416007059395678576546961458491401714854704182068182825839130\
846635711848844515528463370944915589484857224626881178991723471526239314115713\
971086979295358413136657375843007237459369584773547256579], 
        Rational[-\
249989286321379267946547776977748155526363433260537673733389819766656164269520\
468948088418557633400629427241329234459474231244909126215202294791476167565303\
463183980351286883444706641585527426856498929377, 
         214787809935743365411610984166000581493870128734277563733309938434302\
624685656535174150702170491311359134710033546124412063382519988089367630005422\
97092240444764668575916551524184425846053988587797774024]}, {
       Rational[-\
409068574951693993191218867815767162997450500207861585787215910483053685034466\
107537914402105165931970106713251432052240761575476710919017813111487151483604\
93435564539951609280601528846813140457286016548252, 
         279331306624802117818703572964088437547420514456411254620454847751739\
253990713554653354658539011283474676845457167388064353697517041457871794234714\
1913260937886075239409972127529021712378108754320641769737], 
        Rational[-\
227862947137731669330235001456570644459941528239334271232571314351749466660547\
590557726367758309404114893157190549118712620622083531098851442369999187348827\
378793986611761022115115230932693585606583455199, 
         214787809935743365411610984166000581493870128734277563733309938434302\
624685656535174150702170491311359134710033546124412063382519988089367630005422\
97092240444764668575916551524184425846053988587797774024]}, {
       Rational[-\
815440666180672361080418917690234394978962205935295327895170543609076164750494\
809400155170874473539394528676439151848184137570801729847705555416986023064330\
20946740423020264780396124244466997884603174776961, 
         558662613249604235637407145928176875094841028912822509240909695503478\
507981427109306709317078022566949353690914334776128707395034082915743588469428\
3826521875772150478819944255058043424756217508641283539474], 
        Rational[-\
102924395488699640922154954614390768440859906886668982778097903451175200443691\
931004678692449384788667637471593755925582173095598786827190254039167207702869\
191713555439498767976833971623508588099003345183, 
         107393904967871682705805492083000290746935064367138781866654969217151\
312342828267587075351085245655679567355016773062206031691259994044683815002711\
48546120222382334287958275762092212923026994293898887012]}, {
       Rational[-\
812380452265481705466218314856622289144478954578535443414379280844264359413152\
696530008551108686705412560600610181265658802919592223324790922462151965847393\
62099481603940985351540420618030074156677509700339, 
         558662613249604235637407145928176875094841028912822509240909695503478\
507981427109306709317078022566949353690914334776128707395034082915743588469428\
3826521875772150478819944255058043424756217508641283539474], 
        Rational[-\
183975318709442961889697598177527150642970563445442285030765642657128317793448\
839402443537436883926996272576381449219065144967316649310506259499945618953624\
939405541940554282547397072790512811375984183311, 
         214787809935743365411610984166000581493870128734277563733309938434302\
624685656535174150702170491311359134710033546124412063382519988089367630005422\
97092240444764668575916551524184425846053988587797774024]}, {
       Rational[-\
808972304927480330854000719190431264993847770258688170090751051859798245135474\
848352351762274254366440372851885914553742029962692777983086000074604456359210\
29509767880534762124547080329707553171915212603167, 
         558662613249604235637407145928176875094841028912822509240909695503478\
507981427109306709317078022566949353690914334776128707395034082915743588469428\
3826521875772150478819944255058043424756217508641283539474], 
        Rational[-\
405698374185542585405057834896492725522559443843050223974134688098849014896600\
687623145383508512825378051659008145387187411984325589137221219156884210251066\
10953731125230549760067297785606906394816318875, 
         536969524839358413529027460415001453734675321835693909333274846085756\
561714141337935376755426228278397836775083865311030158456299970223419075013557\
4273060111191167143979137881046106461513497146949443506]}, {
       Rational[-\
134211712298425129866044031480025260108608674089159196736707395358996240072491\
784176410687441501169275047970343389463448430873288084227774959965482091852453\
21994951786162786012400612703650882223740639400918, 
         931104355416007059395678576546961458491401714854704182068182825839130\
846635711848844515528463370944915589484857224626881178991723471526239314115713\
971086979295358413136657375843007237459369584773547256579], 
        Rational[-\
140808013589105277758377182921304019872763535239638607981728872089424883901178\
410742622426385217005853314972770491364296552840641831571570119089018656111907\
668822334190748707778386195870060046527009440509, 
         214787809935743365411610984166000581493870128734277563733309938434302\
624685656535174150702170491311359134710033546124412063382519988089367630005422\
97092240444764668575916551524184425846053988587797774024]}, {
       Rational[-\
400693277967749802048962107644272230961417470020854734685687595753170467311103\
765114744687077204200445351809972976415259961080417257698844074966906111314453\
63076779645695442725497255456351272171945836139599, 
         279331306624802117818703572964088437547420514456411254620454847751739\
253990713554653354658539011283474676845457167388064353697517041457871794234714\
1913260937886075239409972127529021712378108754320641769737], 
        Rational[-\
119619203992047096484289935127281454433633898592677696943179485111576122750086\
334710317505181891821144517903259107274934093974479249503703313891943203893349\
072536094267836329303461189455267062226371520277, 
         214787809935743365411610984166000581493870128734277563733309938434302\
624685656535174150702170491311359134710033546124412063382519988089367630005422\
97092240444764668575916551524184425846053988587797774024]}, {
       Rational[-\
132918124369966474716525371354616547479464536168908122201775909409251179388466\
623234395934142716294169041535620299564093765484803002305760220968538060167398\
26676420194323864748196676655676671402478095941156, 
         931104355416007059395678576546961458491401714854704182068182825839130\
846635711848844515528463370944915589484857224626881178991723471526239314115713\
971086979295358413136657375843007237459369584773547256579], 
        Rational[-\
123471329853151794410899617783052739855547050866259057661975625105542294430854\
168721156801535232095937858334746571725932448877294962682744080763131015475014\
60954948914832795040638527349166764645504375903, 
         268484762419679206764513730207500726867337660917846954666637423042878\
280857070668967688377713114139198918387541932655515079228149985111709537506778\
7136530055595583571989568940523053230756748573474721753]}, {
       Rational[-\
793896395047586221741800308180657312376203225681162547891060036771056994817592\
524311158730003351973308115847423717882483794980234541617431516475072054769203\
96605783899591663938709983880712128709464039607071, 
         558662613249604235637407145928176875094841028912822509240909695503478\
507981427109306709317078022566949353690914334776128707395034082915743588469428\
3826521875772150478819944255058043424756217508641283539474], 
        Rational[-\
195841774026278364580940102429584666395841013535494988700079919664673819975879\
159500532570392341681047019380171400839942227827202272424030849961166463906970\
54187845741449643578448957855163836400294552345, 
         536969524839358413529027460415001453734675321835693909333274846085756\
561714141337935376755426228278397836775083865311030158456299970223419075013557\
4273060111191167143979137881046106461513497146949443506]}, {
       Rational[-\
790830365691539704998859312463631829837677160343960000597276655782308591961560\
849270465675652083841605476994733345612721024006905363292687899532011355003961\
91810242144759349125813226244787949791227661635551, 
         558662613249604235637407145928176875094841028912822509240909695503478\
507981427109306709317078022566949353690914334776128707395034082915743588469428\
3826521875772150478819944255058043424756217508641283539474], 
        Rational[-\
291571110976065260809798146840737664268174744052896983810242248950736111815735\
520362575392601808245723893673546456796653325356827068642272063136792873205283\
38491888812996641516667067838800841398200452501, 
         107393904967871682705805492083000290746935064367138781866654969217151\
312342828267587075351085245655679567355016773062206031691259994044683815002711\
48546120222382334287958275762092212923026994293898887012]}, {
       Rational[-\
788521518078445021142133038341847956125501428765661327324730056964354230304424\
459009648770792305531764132570711166410462192846390029630516214944285836381163\
44482914430888918791678315688467672064316263641657, 
         558662613249604235637407145928176875094841028912822509240909695503478\
507981427109306709317078022566949353690914334776128707395034082915743588469428\
3826521875772150478819944255058043424756217508641283539474], 
        Rational[-\
193282852605335411097593118857797744174716260090253694081657465930588294873080\
972794683956441539607532069858619819437251793072514486527680162473307729359043\
84760697971627311925844219071367874366923547695, 
         107393904967871682705805492083000290746935064367138781866654969217151\
312342828267587075351085245655679567355016773062206031691259994044683815002711\
48546120222382334287958275762092212923026994293898887012]}, {
       Rational[-\
393547857588196453827182501052617096426428482135707980390347955866876842231362\
115953768254231730131780936516872042402739042323836344342017463888617368508050\
75040209920156319659841819585230271325394422245634, 
         279331306624802117818703572964088437547420514456411254620454847751739\
253990713554653354658539011283474676845457167388064353697517041457871794234714\
1913260937886075239409972127529021712378108754320641769737], 
        Rational[-\
481519867780386717372936657303760222728964146287356597756279433381537454593042\
518567578369296514238262507615698962021076227594631299644340867791168872112906\
2178658162598811834104357560372930056702705753, 
         536969524839358413529027460415001453734675321835693909333274846085756\
561714141337935376755426228278397836775083865311030158456299970223419075013557\
4273060111191167143979137881046106461513497146949443506]}, {
       Rational[-\
393307238003654362138418523696213869653547058668820228680924290595743954319928\
205561027115819586126601385135575487641810626971308164012765542991400073163366\
06267453350044622167995858043558535604831679602371, 
         279331306624802117818703572964088437547420514456411254620454847751739\
253990713554653354658539011283474676845457167388064353697517041457871794234714\
1913260937886075239409972127529021712378108754320641769737], 0}, {
       Rational[-\
393547857588196453827182501052617096426428482135707980390347955866876842231362\
115953768254231730131780936516872042402739042323836344342017463888617368508050\
75040209920156319659841819585230271325394422245634, 
         279331306624802117818703572964088437547420514456411254620454847751739\
253990713554653354658539011283474676845457167388064353697517041457871794234714\
1913260937886075239409972127529021712378108754320641769737], Rational[
        4815198677803867173729366573037602227289641462873565977562794333815374\
545930425185675783692965142382625076156989620210762275946312996443408677911688\
721129062178658162598811834104357560372930056702705753, 
         536969524839358413529027460415001453734675321835693909333274846085756\
561714141337935376755426228278397836775083865311030158456299970223419075013557\
4273060111191167143979137881046106461513497146949443506]}, {
       Rational[-\
788521518078445021142133038341847956125501428765661327324730056964354230304424\
459009648770792305531764132570711166410462192846390029630516214944285836381163\
44482914430888918791678315688467672064316263641657, 
         558662613249604235637407145928176875094841028912822509240909695503478\
507981427109306709317078022566949353690914334776128707395034082915743588469428\
3826521875772150478819944255058043424756217508641283539474], Rational[
        1932828526053354110975931188577977441747162600902536940816574659305882\
948730809727946839564415396075320698586198194372517930725144865276801624733077\
2935904384760697971627311925844219071367874366923547695, 
         107393904967871682705805492083000290746935064367138781866654969217151\
312342828267587075351085245655679567355016773062206031691259994044683815002711\
48546120222382334287958275762092212923026994293898887012]}, {
       Rational[-\
790830365691539704998859312463631829837677160343960000597276655782308591961560\
849270465675652083841605476994733345612721024006905363292687899532011355003961\
91810242144759349125813226244787949791227661635551, 
         558662613249604235637407145928176875094841028912822509240909695503478\
507981427109306709317078022566949353690914334776128707395034082915743588469428\
3826521875772150478819944255058043424756217508641283539474], Rational[
        2915711109760652608097981468407376642681747440528969838102422489507361\
118157355203625753926018082457238936735464567966533253568270686422720631367928\
7320528338491888812996641516667067838800841398200452501, 
         107393904967871682705805492083000290746935064367138781866654969217151\
312342828267587075351085245655679567355016773062206031691259994044683815002711\
48546120222382334287958275762092212923026994293898887012]}, {
       Rational[-\
793896395047586221741800308180657312376203225681162547891060036771056994817592\
524311158730003351973308115847423717882483794980234541617431516475072054769203\
96605783899591663938709983880712128709464039607071, 
         558662613249604235637407145928176875094841028912822509240909695503478\
507981427109306709317078022566949353690914334776128707395034082915743588469428\
3826521875772150478819944255058043424756217508641283539474], Rational[
        1958417740262783645809401024295846663958410135354949887000799196646738\
199758791595005325703923416810470193801714008399422278272022724240308499611664\
6390697054187845741449643578448957855163836400294552345, 
         536969524839358413529027460415001453734675321835693909333274846085756\
561714141337935376755426228278397836775083865311030158456299970223419075013557\
4273060111191167143979137881046106461513497146949443506]}, {
       Rational[-\
132918124369966474716525371354616547479464536168908122201775909409251179388466\
623234395934142716294169041535620299564093765484803002305760220968538060167398\
26676420194323864748196676655676671402478095941156, 
         931104355416007059395678576546961458491401714854704182068182825839130\
846635711848844515528463370944915589484857224626881178991723471526239314115713\
971086979295358413136657375843007237459369584773547256579], Rational[
        1234713298531517944108996177830527398555470508662590576619756251055422\
944308541687211568015352320959378583347465717259324488772949626827440807631310\
1547501460954948914832795040638527349166764645504375903, 
         268484762419679206764513730207500726867337660917846954666637423042878\
280857070668967688377713114139198918387541932655515079228149985111709537506778\
7136530055595583571989568940523053230756748573474721753]}, {
       Rational[-\
400693277967749802048962107644272230961417470020854734685687595753170467311103\
765114744687077204200445351809972976415259961080417257698844074966906111314453\
63076779645695442725497255456351272171945836139599, 
         279331306624802117818703572964088437547420514456411254620454847751739\
253990713554653354658539011283474676845457167388064353697517041457871794234714\
1913260937886075239409972127529021712378108754320641769737], Rational[
        1196192039920470964842899351272814544336338985926776969431794851115761\
227500863347103175051818918211445179032591072749340939744792495037033138919432\
03893349072536094267836329303461189455267062226371520277, 
         214787809935743365411610984166000581493870128734277563733309938434302\
624685656535174150702170491311359134710033546124412063382519988089367630005422\
97092240444764668575916551524184425846053988587797774024]}, {
       Rational[-\
134211712298425129866044031480025260108608674089159196736707395358996240072491\
784176410687441501169275047970343389463448430873288084227774959965482091852453\
21994951786162786012400612703650882223740639400918, 
         931104355416007059395678576546961458491401714854704182068182825839130\
846635711848844515528463370944915589484857224626881178991723471526239314115713\
971086979295358413136657375843007237459369584773547256579], Rational[
        1408080135891052777583771829213040198727635352396386079817288720894248\
839011784107426224263852170058533149727704913642965528406418315715701190890186\
56111907668822334190748707778386195870060046527009440509, 
         214787809935743365411610984166000581493870128734277563733309938434302\
624685656535174150702170491311359134710033546124412063382519988089367630005422\
97092240444764668575916551524184425846053988587797774024]}, {
       Rational[-\
808972304927480330854000719190431264993847770258688170090751051859798245135474\
848352351762274254366440372851885914553742029962692777983086000074604456359210\
29509767880534762124547080329707553171915212603167, 
         558662613249604235637407145928176875094841028912822509240909695503478\
507981427109306709317078022566949353690914334776128707395034082915743588469428\
3826521875772150478819944255058043424756217508641283539474], Rational[
        4056983741855425854050578348964927255225594438430502239741346880988490\
148966006876231453835085128253780516590081453871874119843255891372212191568842\
1025106610953731125230549760067297785606906394816318875, 
         536969524839358413529027460415001453734675321835693909333274846085756\
561714141337935376755426228278397836775083865311030158456299970223419075013557\
4273060111191167143979137881046106461513497146949443506]}, {
       Rational[-\
812380452265481705466218314856622289144478954578535443414379280844264359413152\
696530008551108686705412560600610181265658802919592223324790922462151965847393\
62099481603940985351540420618030074156677509700339, 
         558662613249604235637407145928176875094841028912822509240909695503478\
507981427109306709317078022566949353690914334776128707395034082915743588469428\
3826521875772150478819944255058043424756217508641283539474], Rational[
        1839753187094429618896975981775271506429705634454422850307656426571283\
177934488394024435374368839269962725763814492190651449673166493105062594999456\
18953624939405541940554282547397072790512811375984183311, 
         214787809935743365411610984166000581493870128734277563733309938434302\
624685656535174150702170491311359134710033546124412063382519988089367630005422\
97092240444764668575916551524184425846053988587797774024]}, {
       Rational[-\
815440666180672361080418917690234394978962205935295327895170543609076164750494\
809400155170874473539394528676439151848184137570801729847705555416986023064330\
20946740423020264780396124244466997884603174776961, 
         558662613249604235637407145928176875094841028912822509240909695503478\
507981427109306709317078022566949353690914334776128707395034082915743588469428\
3826521875772150478819944255058043424756217508641283539474], Rational[
        1029243954886996409221549546143907684408599068866689827780979034511752\
004436919310046786924493847886676374715937559255821730955987868271902540391672\
07702869191713555439498767976833971623508588099003345183, 
         107393904967871682705805492083000290746935064367138781866654969217151\
312342828267587075351085245655679567355016773062206031691259994044683815002711\
48546120222382334287958275762092212923026994293898887012]}, {
       Rational[-\
409068574951693993191218867815767162997450500207861585787215910483053685034466\
107537914402105165931970106713251432052240761575476710919017813111487151483604\
93435564539951609280601528846813140457286016548252, 
         279331306624802117818703572964088437547420514456411254620454847751739\
253990713554653354658539011283474676845457167388064353697517041457871794234714\
1913260937886075239409972127529021712378108754320641769737], Rational[
        2278629471377316693302350014565706444599415282393342712325713143517494\
666605475905577263677583094041148931571905491187126206220835310988514423699991\
87348827378793986611761022115115230932693585606583455199, 
         214787809935743365411610984166000581493870128734277563733309938434302\
624685656535174150702170491311359134710033546124412063382519988089367630005422\
97092240444764668575916551524184425846053988587797774024]}, {
       Rational[-\
136746094342694653973178498322934115333494922251258718325920626933443118788639\
678807448982575702428654188810599848900182758666928681925814631588412988831409\
25300257550603091774503855464094523276014160632420, 
         931104355416007059395678576546961458491401714854704182068182825839130\
846635711848844515528463370944915589484857224626881178991723471526239314115713\
971086979295358413136657375843007237459369584773547256579], Rational[
        2499892863213792679465477769777481555263634332605376737333898197666561\
642695204689480884185576334006294272413292344594742312449091262152022947914761\
67565303463183980351286883444706641585527426856498929377, 
         214787809935743365411610984166000581493870128734277563733309938434302\
624685656535174150702170491311359134710033546124412063382519988089367630005422\
97092240444764668575916551524184425846053988587797774024]}, {
       Rational[-\
274159084979192630002832249872909959096634805298051631121703422585127985916806\
305121780691805763602389504239868253066774446946349662650106805216041606230872\
97026515454274970146490969222117983381224133155293, 
         186220871083201411879135715309392291698280342970940836413636565167826\
169327142369768903105692674188983117896971444925376235798344694305247862823142\
7942173958590716826273314751686014474918739169547094513158], Rational[
        3402569491063385147599638739673284541721263954372849258221442348411186\
145349967397156914814515083305146704561055938544913591348786395613595274552271\
2621580718883387378889284980942280738304857768316865461, 
         268484762419679206764513730207500726867337660917846954666637423042878\
280857070668967688377713114139198918387541932655515079228149985111709537506778\
7136530055595583571989568940523053230756748573474721753]}, {
       Rational[-\
412081220263873992182144181228114409239803907558749909059108341377390457395287\
521986660445364009168084645434285843804781124484110651013730672702600613402301\
99844204402120536908334721880851701466303767673546, 
         279331306624802117818703572964088437547420514456411254620454847751739\
253990713554653354658539011283474676845457167388064353697517041457871794234714\
1913260937886075239409972127529021712378108754320641769737], Rational[
        3681176001766970541984707237455993730761757334830099183748528553705860\
769497727379769353103937251006353329460401598888104837296401206887395558207831\
1867366578294040961925736659870625148120057484573517418, 
         268484762419679206764513730207500726867337660917846954666637423042878\
280857070668967688377713114139198918387541932655515079228149985111709537506778\
7136530055595583571989568940523053230756748573474721753]}, {
       Rational[-\
412778079348016491277066653426864266008953821369487527580448810443257907263262\
521011421482227414352222879188473283576113023143489422733215292762147463231018\
20895390702327840943415195670293932182599038624872, 
         279331306624802117818703572964088437547420514456411254620454847751739\
253990713554653354658539011283474676845457167388064353697517041457871794234714\
1913260937886075239409972127529021712378108754320641769737], Rational[
        3960505800381798086893101238512079261305753469642898995487780071104794\
561962328746264662746997303788756858196625466925701213301523359649212548281723\
8131984876764579809244289854344062255095647106235145054, 
         268484762419679206764513730207500726867337660917846954666637423042878\
280857070668967688377713114139198918387541932655515079228149985111709537506778\
7136530055595583571989568940523053230756748573474721753]}, {
       Rational[-\
275560302942896318972021107318018332671746504170558820466177200418782132099923\
927968745006991972307617865382583433232209418473852714429403447321339153259553\
66980150524409861189053522108447710688528451741473, 
         186220871083201411879135715309392291698280342970940836413636565167826\
169327142369768903105692674188983117896971444925376235798344694305247862823142\
7942173958590716826273314751686014474918739169547094513158], Rational[
        1696163565439267744903181013216288261360402095258298791895512878092638\
400270799701749208271570893284961622470428988026536757288797836997045451643586\
73423281443230816730595636987312232266326712760767477285, 
         107393904967871682705805492083000290746935064367138781866654969217151\
312342828267587075351085245655679567355016773062206031691259994044683815002711\
48546120222382334287958275762092212923026994293898887012]}, {
       Rational[-\
413778174799339176279715919143084252791656633938917319455275149720491336367058\
899597991364700766540654036473455589228684989726619881098732364068589717425310\
98195533346806369550932212482231205424662751526240, 
         279331306624802117818703572964088437547420514456411254620454847751739\
253990713554653354658539011283474676845457167388064353697517041457871794234714\
1913260937886075239409972127529021712378108754320641769737], Rational[
        3616605560178742999853996424988633280199432250551537689974111914293473\
798656825418498819865575517705209323664609033656956033475731536400683837332132\
85115982604443390823635898816881025463500677878394002777, 
         214787809935743365411610984166000581493870128734277563733309938434302\
624685656535174150702170491311359134710033546124412063382519988089367630005422\
97092240444764668575916551524184425846053988587797774024]}, {
       Rational[-\
414099303547255370180219903933951550547477231057775607813616052099836899409514\
824590766162012448952094296427372311320850135143860707888158566773671658688140\
72432485287618375881898890898806124178492788275929, 
         279331306624802117818703572964088437547420514456411254620454847751739\
253990713554653354658539011283474676845457167388064353697517041457871794234714\
1913260937886075239409972127529021712378108754320641769737], Rational[
        9602874059074136643676504931872057672390941149982582037010142697628739\
563176428065908642606965307980175927510680746470650171556311074283686777146556\
0064384375605901552675807645338582951146599163976632917, 
         536969524839358413529027460415001453734675321835693909333274846085756\
561714141337935376755426228278397836775083865311030158456299970223419075013557\
4273060111191167143979137881046106461513497146949443506]}, {
       Rational[-\
276206643362668222493707853927191802207250695541003755293657851793613093242473\
381430561386616859591588306522008861655627504076665966995624692930404600248984\
02454931070582313451819905014444076964317462756019, 
         186220871083201411879135715309392291698280342970940836413636565167826\
169327142369768903105692674188983117896971444925376235798344694305247862823142\
7942173958590716826273314751686014474918739169547094513158], Rational[
        4065877732274845875485449734011357667102355287399736756199119211536694\
379998495918050640898431104790048176660448110170762869543770328309350324345024\
29904918036657182294950699712099052717569733097010958859, 
         214787809935743365411610984166000581493870128734277563733309938434302\
624685656535174150702170491311359134710033546124412063382519988089367630005422\
97092240444764668575916551524184425846053988587797774024]}, {
       Rational[-\
138138088829874269755549114391279474808895561666672155920589137515091221561895\
360377491987609817773189294277837180054290409148569840975282317097929441744885\
42280400218156395807595250954810230975689680126853, 
         931104355416007059395678576546961458491401714854704182068182825839130\
846635711848844515528463370944915589484857224626881178991723471526239314115713\
971086979295358413136657375843007237459369584773547256579], Rational[
        4290714073350988702567683682519402260551393101645019826124639768897025\
979884290906770188474174887436962149345676141383998475924040140719585756304442\
59456175670048648088824138771147572569429593122085329827, 
         214787809935743365411610984166000581493870128734277563733309938434302\
624685656535174150702170491311359134710033546124412063382519988089367630005422\
97092240444764668575916551524184425846053988587797774024]}, {
       Rational[-\
385901051702626986852027680629098844453987068297873730090274197242541564396357\
181722875494848146947434924007029031672299402768914108677117863229665594524957\
90839824708922362931401995662700240069499370584030, 
         279331306624802117818703572964088437547420514456411254620454847751739\
253990713554653354658539011283474676845457167388064353697517041457871794234714\
1913260937886075239409972127529021712378108754320641769737], 
        Rational[-\
429043520018189205353458915301908385813438869457989327706825933193759101748838\
312611032265148902714821278380253191957858579755700210329415051940900091386173\
436447120439257184489803931313625232930718409913, 
         214787809935743365411610984166000581493870128734277563733309938434302\
624685656535174150702170491311359134710033546124412063382519988089367630005422\
97092240444764668575916551524184425846053988587797774024]}, {
       Rational[-\
771564854961204135670599279141248288540227756419495560431014316950997198947983\
499677343409364729111656849165120454521608877880761489274959063394290567818129\
70573348961847673031211226515135097531750152478669, 
         558662613249604235637407145928176875094841028912822509240909695503478\
507981427109306709317078022566949353690914334776128707395034082915743588469428\
3826521875772150478819944255058043424756217508641283539474], 
        Rational[-\
406503416349319606875121774763389269284519207146876330215401084785169046613889\
695710396495052560223744204319994500323073758178943242719694029332210462215195\
459298367503198805628251396495819782915889098235, 
         214787809935743365411610984166000581493870128734277563733309938434302\
624685656535174150702170491311359134710033546124412063382519988089367630005422\
97092240444764668575916551524184425846053988587797774024]}, {
       Rational[-\
385542660049006185394183461613869344383108447112656452888223780874583515481387\
767902408916780004610282118089192983377849929102612211679845492114699481379980\
20019144871163342850091431412501900124154242872162, 
         279331306624802117818703572964088437547420514456411254620454847751739\
253990713554653354658539011283474676845457167388064353697517041457871794234714\
1913260937886075239409972127529021712378108754320641769737], 
        Rational[-\
191986017010056409053421476113734602468505155278594386094108528066176321602772\
848251147140380164598244006329883839732070555995237068682473904822665795250268\
160693629192486570980087405739871253708673261689, 
         107393904967871682705805492083000290746935064367138781866654969217151\
312342828267587075351085245655679567355016773062206031691259994044683815002711\
48546120222382334287958275762092212923026994293898887012]}, {
       Rational[-\
385176688772164745721674958864773951591542632869659565340634876202292872359333\
853983468618901269061125472121249961329568840739525413498909203248127809778331\
65982121379785518738724811789325097759386037695643, 
         279331306624802117818703572964088437547420514456411254620454847751739\
253990713554653354658539011283474676845457167388064353697517041457871794234714\
1913260937886075239409972127529021712378108754320641769737], 
        Rational[-\
361455496372805753693277935091027630298111499668499350702100248230384353621938\
688424799456420755173467862704661624978227222424978905289876278438941504902501\
744755865144829209198876777241485405690767010627, 
         214787809935743365411610984166000581493870128734277563733309938434302\
624685656535174150702170491311359134710033546124412063382519988089367630005422\
97092240444764668575916551524184425846053988587797774024]}, {
       Rational[-\
769353746687049682910687924955608508209921165887827569349959640791133998134803\
540459700108609306214867137844012973777545895478420801993878657352036158846416\
82601253769048540684916860713808020173820609806039, 
         558662613249604235637407145928176875094841028912822509240909695503478\
507981427109306709317078022566949353690914334776128707395034082915743588469428\
3826521875772150478819944255058043424756217508641283539474], 
        Rational[-\
169480210619204456401678695829408876777811177568576826077132460501082612086553\
213175508398220328472658636804378069516434616711926992304801117126138815711434\
471311827250060162593107075395871081233349527557, 
         107393904967871682705805492083000290746935064367138781866654969217151\
312342828267587075351085245655679567355016773062206031691259994044683815002711\
48546120222382334287958275762092212923026994293898887012]}, {
       Rational[-\
384032957816984268899279329121745022097976065253012595201768568151063864194790\
434939300895497942346796493094068566116589460878086243869629023216598941297338\
06482826285256811249885469158685848813209170011639, 
         279331306624802117818703572964088437547420514456411254620454847751739\
253990713554653354658539011283474676845457167388064353697517041457871794234714\
1913260937886075239409972127529021712378108754320641769737], 
        Rational[-\
395617734028834369298145456618351299899796908001307108037567115066167181796744\
155873625852463562402528672908913113995665436983431232952524691082266392500292\
22197452104721270786794715435183621995179375808, 
         268484762419679206764513730207500726867337660917846954666637423042878\
280857070668967688377713114139198918387541932655515079228149985111709537506778\
7136530055595583571989568940523053230756748573474721753]}, {
       Rational[-\
383232071082765997109398709271613858082396536723957886493575666466959271374914\
655652816223459682959637292244919122101020581700578608390447858894268598012998\
35613060864092973594631757239206066197568313813683, 
         279331306624802117818703572964088437547420514456411254620454847751739\
253990713554653354658539011283474676845457167388064353697517041457871794234714\
1913260937886075239409972127529021712378108754320641769737], 
        Rational[-\
147032643155406800556722181392339787948652519846666869488619881736132195491102\
767683339372358090091489784475725176150738813683208583073850159529405597313153\
782385322700279450599154333487854325264697827615, 
         107393904967871682705805492083000290746935064367138781866654969217151\
312342828267587075351085245655679567355016773062206031691259994044683815002711\
48546120222382334287958275762092212923026994293898887012]}, {
       Rational[-\
764517658038855258451431224691725437966789291655470497074777211024459306166850\
865315885193680414918184198604916189173400656818460757214740034812701993486786\
76573748217038557927418379771743363169370427724083, 
         558662613249604235637407145928176875094841028912822509240909695503478\
507981427109306709317078022566949353690914334776128707395034082915743588469428\
3826521875772150478819944255058043424756217508641283539474], 
        Rational[-\
135841909011151991559342254696952727717490991213544423247229991779785103035194\
564378972874993224965548075894096220360612202396064027551256575485302572209975\
544628288834606082300418003027271529980862568797, 
         107393904967871682705805492083000290746935064367138781866654969217151\
312342828267587075351085245655679567355016773062206031691259994044683815002711\
48546120222382334287958275762092212923026994293898887012]}, {
       Rational[-\
381095661216098093399554810555933052557468786185814736038350113184278629006137\
922571169354610882787605863184170894750020455831846401849291105619130918975495\
10320703409724862749397772902232448274791165665076, 
         279331306624802117818703572964088437547420514456411254620454847751739\
253990713554653354658539011283474676845457167388064353697517041457871794234714\
1913260937886075239409972127529021712378108754320641769737], 
        Rational[-\
124681106698176250310093060156672364489755987947245696973792867488364294267983\
017715782251536841389964674746881025244401635880836511806676816276983034584486\
855577773266700206604296438993168165137291586923, 
         107393904967871682705805492083000290746935064367138781866654969217151\
312342828267587075351085245655679567355016773062206031691259994044683815002711\
48546120222382334287958275762092212923026994293898887012]}, {
       Rational[-\
379723593482176923910642052591307905585924345468114800815204899717830424925597\
253199618785175183948903626765711869592779323693358393084013038834204791182613\
38174636890590297654431190985314062069911174141206, 
         279331306624802117818703572964088437547420514456411254620454847751739\
253990713554653354658539011283474676845457167388064353697517041457871794234714\
1913260937886075239409972127529021712378108754320641769737], 
        Rational[-\
227116330398489529426685462489250565372439182357251411609022006362653594805810\
383544542814979614619510783178157044473443171324133638765529091834261483442749\
620867779235404361676181651230642060908884084623, 
         214787809935743365411610984166000581493870128734277563733309938434302\
624685656535174150702170491311359134710033546124412063382519988089367630005422\
97092240444764668575916551524184425846053988587797774024]}, {
       Rational[-\
126041305945405995730296321196072882663021007672625195607970145542611569408829\
812966508373932958830175504510519584873543704105157121899186806353194982198963\
75743115602044446274224809009235319478562605215370, 
         931104355416007059395678576546961458491401714854704182068182825839130\
846635711848844515528463370944915589484857224626881178991723471526239314115713\
971086979295358413136657375843007237459369584773547256579], 
        Rational[-\
204967143403546802716395314140893149942366594719576710722247106022363376564094\
711535202233898087012251302171363772362983487859610657461988465011017665103737\
000561051733014318682359423767964197285037950017, 
         214787809935743365411610984166000581493870128734277563733309938434302\
624685656535174150702170491311359134710033546124412063382519988089367630005422\
97092240444764668575916551524184425846053988587797774024]}, {
       Rational[-\
752563072995589302208366133239107786722882287868883839401405070584313335822083\
484950716880590527986187718323239411144422001199238708314117816955635321142300\
82533390215883568337219538053578226989871617389815, 
         558662613249604235637407145928176875094841028912822509240909695503478\
507981427109306709317078022566949353690914334776128707395034082915743588469428\
3826521875772150478819944255058043424756217508641283539474], 
        Rational[-\
914716777190401849819021966431720717384083421449841737482173599264078822252365\
281661600104507322413640971409201688757773169012410616211053724051801251099000\
17016136159464688399391018009656923724322667871, 
         107393904967871682705805492083000290746935064367138781866654969217151\
312342828267587075351085245655679567355016773062206031691259994044683815002711\
48546120222382334287958275762092212923026994293898887012]}, {
       Rational[-\
748382662364973379160204292322131119170337377624528833739379544112232798881084\
441693006744836082878564657327934329041731406291017975542586347187033140025676\
71579885475670262427289907713505047981927119307737, 
         558662613249604235637407145928176875094841028912822509240909695503478\
507981427109306709317078022566949353690914334776128707395034082915743588469428\
3826521875772150478819944255058043424756217508641283539474], 
        Rational[-\
161085340928803869350019078145849188576866311554734224372206935060000308202257\
229393057495689735921486038820597010052564177354112848917192612218826682132705\
105740316314947596560292747481330362356517255265, 
         214787809935743365411610984166000581493870128734277563733309938434302\
624685656535174150702170491311359134710033546124412063382519988089367630005422\
97092240444764668575916551524184425846053988587797774024]}, {
       Rational[-\
743739162719487322654703792682679514300088219699443394509642582172655967989870\
735711885083316285645365414417764432234737079785999034549242488810597365839155\
96681282921424427257958590803987206186774517729377, 
         558662613249604235637407145928176875094841028912822509240909695503478\
507981427109306709317078022566949353690914334776128707395034082915743588469428\
3826521875772150478819944255058043424756217508641283539474], 
        Rational[-\
348626639885105938057626466044005403094976312968741417271620698757244754615810\
907426301238615226727281025246891006259990416570347601447663193442081236577111\
19524368196226336667547174977987784755799972203, 
         536969524839358413529027460415001453734675321835693909333274846085756\
561714141337935376755426228278397836775083865311030158456299970223419075013557\
4273060111191167143979137881046106461513497146949443506]}, {
       Rational[-\
369372441879528042722601378188868112307875852529477364193175107745847626680714\
823322918953047114904187285165178499772679046212087195772380561284263821006235\
65932670735673417049898278181904894214479122025044, 
         279331306624802117818703572964088437547420514456411254620454847751739\
253990713554653354658539011283474676845457167388064353697517041457871794234714\
1913260937886075239409972127529021712378108754320641769737], 
        Rational[-\
118120224012325570623416272584059057912055030025313213859863844178908223017274\
903562807551908152527002627905450310598388411729547117112181096878875926471993\
952870471205409143877151473381852539510971161179, 
         214787809935743365411610984166000581493870128734277563733309938434302\
624685656535174150702170491311359134710033546124412063382519988089367630005422\
97092240444764668575916551524184425846053988587797774024]}, {
       Rational[-\
122273311813931341794711515330289696850759986148948381416052390124821883440535\
331948756695774687501146480691172700306770774417898984822445492855963594908690\
91393198070167068808528447811912994621238165592065, 
         931104355416007059395678576546961458491401714854704182068182825839130\
846635711848844515528463370944915589484857224626881178991723471526239314115713\
971086979295358413136657375843007237459369584773547256579], 
        Rational[-\
972004476140382626397669693467042186586938634514278944499507426522324762537105\
196622141108612191883652714648338847515556990146780779923599887257960492938598\
81071247082504576879292809118555305616415584791, 
         214787809935743365411610984166000581493870128734277563733309938434302\
624685656535174150702170491311359134710033546124412063382519988089367630005422\
97092240444764668575916551524184425846053988587797774024]}, {
       Rational[-\
121470032077637467684855483937373603178981921432730959469746450625686302171330\
848955948468919475980825708747332906121266540770954322697775462102505199574342\
00104505562517969334853323593551359506507845754236, 
         931104355416007059395678576546961458491401714854704182068182825839130\
846635711848844515528463370944915589484857224626881178991723471526239314115713\
971086979295358413136657375843007237459369584773547256579], 
        Rational[-\
192017868890383384789202623196198820328070819536436210720196756949977080222328\
141809580223840820138475799055620713808752064104537330920313977394531685927006\
00849532675478906118545064034377288324773907233, 
         536969524839358413529027460415001453734675321835693909333274846085756\
561714141337935376755426228278397836775083865311030158456299970223419075013557\
4273060111191167143979137881046106461513497146949443506]}, {
       Rational[-\
724758547544364813055637624767432381723420676275782303939052357755763851600148\
332423854508271920218206434005696288687881747926330510099094515909295873673989\
47485558626801262652720065631805112506608975119785, 
         558662613249604235637407145928176875094841028912822509240909695503478\
507981427109306709317078022566949353690914334776128707395034082915743588469428\
3826521875772150478819944255058043424756217508641283539474], 
        Rational[-\
712570268137043309946258147698446029074649486118219840665803997803593926760608\
083016462227587054657413689412884027330503946017774351446636551211699328406977\
1722672729364927324104432833829502624224006262, 
         268484762419679206764513730207500726867337660917846954666637423042878\
280857070668967688377713114139198918387541932655515079228149985111709537506778\
7136530055595583571989568940523053230756748573474721753]}, {
       Rational[-\
721743163344704430541756377510305782741449429093499870671854612694862008202564\
240588790350253222911754347782425898308546254177824981637033290590541121957496\
41741140546072123038659301597491382941851443260561, 
         558662613249604235637407145928176875094841028912822509240909695503478\
507981427109306709317078022566949353690914334776128707395034082915743588469428\
3826521875772150478819944255058043424756217508641283539474], 
        Rational[-\
188560327549255415369001119243758010350643228954767324784205655188369665814501\
660547511091254210924351949238609152774271236987649129394284773298702365440507\
68253602478536787652916028831571905455676455837, 
         107393904967871682705805492083000290746935064367138781866654969217151\
312342828267587075351085245655679567355016773062206031691259994044683815002711\
48546120222382334287958275762092212923026994293898887012]}, {
       Rational[-\
719904040791939958797405627129600777404843840626367839348645229662959483358231\
490869254593296488434238370726881532901077514547311598154053568576942759805676\
18478962990131430965874988039336618003198398458311, 
         558662613249604235637407145928176875094841028912822509240909695503478\
507981427109306709317078022566949353690914334776128707395034082915743588469428\
3826521875772150478819944255058043424756217508641283539474], 
        Rational[-\
938432006612108552138057642575303643364396062929055413698008941972898359807908\
097147065575566707842851796199502073574774791562038898087860953624979526013225\
6649328460392345864948450995174037396622342747, 
         107393904967871682705805492083000290746935064367138781866654969217151\
312342828267587075351085245655679567355016773062206031691259994044683815002711\
48546120222382334287958275762092212923026994293898887012]}, {
       Rational[-\
359643761956702973668056318100676711492007405307275366431149291124459293753199\
256296703068133272131594637468230442383642264107586089425736655891353128218958\
27165941886576120936317170610527217298882951801738, 
         279331306624802117818703572964088437547420514456411254620454847751739\
253990713554653354658539011283474676845457167388064353697517041457871794234714\
1913260937886075239409972127529021712378108754320641769737], 0}, {
       Rational[-\
719904040791939958797405627129600777404843840626367839348645229662959483358231\
490869254593296488434238370726881532901077514547311598154053568576942759805676\
18478962990131430965874988039336618003198398458311, 
         558662613249604235637407145928176875094841028912822509240909695503478\
507981427109306709317078022566949353690914334776128707395034082915743588469428\
3826521875772150478819944255058043424756217508641283539474], Rational[
        9384320066121085521380576425753036433643960629290554136980089419728983\
598079080971470655755667078428517961995020735747747915620388980878609536249795\
260132256649328460392345864948450995174037396622342747, 
         107393904967871682705805492083000290746935064367138781866654969217151\
312342828267587075351085245655679567355016773062206031691259994044683815002711\
48546120222382334287958275762092212923026994293898887012]}, {
       Rational[-\
721743163344704430541756377510305782741449429093499870671854612694862008202564\
240588790350253222911754347782425898308546254177824981637033290590541121957496\
41741140546072123038659301597491382941851443260561, 
         558662613249604235637407145928176875094841028912822509240909695503478\
507981427109306709317078022566949353690914334776128707395034082915743588469428\
3826521875772150478819944255058043424756217508641283539474], Rational[
        1885603275492554153690011192437580103506432289547673247842056551883696\
658145016605475110912542109243519492386091527742712369876491293942847732987023\
6544050768253602478536787652916028831571905455676455837, 
         107393904967871682705805492083000290746935064367138781866654969217151\
312342828267587075351085245655679567355016773062206031691259994044683815002711\
48546120222382334287958275762092212923026994293898887012]}, {
       Rational[-\
724758547544364813055637624767432381723420676275782303939052357755763851600148\
332423854508271920218206434005696288687881747926330510099094515909295873673989\
47485558626801262652720065631805112506608975119785, 
         558662613249604235637407145928176875094841028912822509240909695503478\
507981427109306709317078022566949353690914334776128707395034082915743588469428\
3826521875772150478819944255058043424756217508641283539474], Rational[
        7125702681370433099462581476984460290746494861182198406658039978035939\
267606080830164622275870546574136894128840273305039460177743514466365512116993\
284069771722672729364927324104432833829502624224006262, 
         268484762419679206764513730207500726867337660917846954666637423042878\
280857070668967688377713114139198918387541932655515079228149985111709537506778\
7136530055595583571989568940523053230756748573474721753]}, {
       Rational[-\
121470032077637467684855483937373603178981921432730959469746450625686302171330\
848955948468919475980825708747332906121266540770954322697775462102505199574342\
00104505562517969334853323593551359506507845754236, 
         931104355416007059395678576546961458491401714854704182068182825839130\
846635711848844515528463370944915589484857224626881178991723471526239314115713\
971086979295358413136657375843007237459369584773547256579], Rational[
        1920178688903833847892026231961988203280708195364362107201967569499770\
802223281418095802238408201384757990556207138087520641045373309203139773945316\
8592700600849532675478906118545064034377288324773907233, 
         536969524839358413529027460415001453734675321835693909333274846085756\
561714141337935376755426228278397836775083865311030158456299970223419075013557\
4273060111191167143979137881046106461513497146949443506]}, {
       Rational[-\
122273311813931341794711515330289696850759986148948381416052390124821883440535\
331948756695774687501146480691172700306770774417898984822445492855963594908690\
91393198070167068808528447811912994621238165592065, 
         931104355416007059395678576546961458491401714854704182068182825839130\
846635711848844515528463370944915589484857224626881178991723471526239314115713\
971086979295358413136657375843007237459369584773547256579], Rational[
        9720044761403826263976696934670421865869386345142789444995074265223247\
625371051966221411086121918836527146483388475155569901467807799235998872579604\
9293859881071247082504576879292809118555305616415584791, 
         214787809935743365411610984166000581493870128734277563733309938434302\
624685656535174150702170491311359134710033546124412063382519988089367630005422\
97092240444764668575916551524184425846053988587797774024]}, {
       Rational[-\
369372441879528042722601378188868112307875852529477364193175107745847626680714\
823322918953047114904187285165178499772679046212087195772380561284263821006235\
65932670735673417049898278181904894214479122025044, 
         279331306624802117818703572964088437547420514456411254620454847751739\
253990713554653354658539011283474676845457167388064353697517041457871794234714\
1913260937886075239409972127529021712378108754320641769737], Rational[
        1181202240123255706234162725840590579120550300253132138598638441789082\
230172749035628075519081525270026279054503105983884117295471171121810968788759\
26471993952870471205409143877151473381852539510971161179, 
         214787809935743365411610984166000581493870128734277563733309938434302\
624685656535174150702170491311359134710033546124412063382519988089367630005422\
97092240444764668575916551524184425846053988587797774024]}, {
       Rational[-\
743739162719487322654703792682679514300088219699443394509642582172655967989870\
735711885083316285645365414417764432234737079785999034549242488810597365839155\
96681282921424427257958590803987206186774517729377, 
         558662613249604235637407145928176875094841028912822509240909695503478\
507981427109306709317078022566949353690914334776128707395034082915743588469428\
3826521875772150478819944255058043424756217508641283539474], Rational[
        3486266398851059380576264660440054030949763129687414172716206987572447\
546158109074263012386152267272810252468910062599904165703476014476631934420812\
3657711119524368196226336667547174977987784755799972203, 
         536969524839358413529027460415001453734675321835693909333274846085756\
561714141337935376755426228278397836775083865311030158456299970223419075013557\
4273060111191167143979137881046106461513497146949443506]}, {
       Rational[-\
748382662364973379160204292322131119170337377624528833739379544112232798881084\
441693006744836082878564657327934329041731406291017975542586347187033140025676\
71579885475670262427289907713505047981927119307737, 
         558662613249604235637407145928176875094841028912822509240909695503478\
507981427109306709317078022566949353690914334776128707395034082915743588469428\
3826521875772150478819944255058043424756217508641283539474], Rational[
        1610853409288038693500190781458491885768663115547342243722069350600003\
082022572293930574956897359214860388205970100525641773541128489171926122188266\
82132705105740316314947596560292747481330362356517255265, 
         214787809935743365411610984166000581493870128734277563733309938434302\
624685656535174150702170491311359134710033546124412063382519988089367630005422\
97092240444764668575916551524184425846053988587797774024]}, {
       Rational[-\
752563072995589302208366133239107786722882287868883839401405070584313335822083\
484950716880590527986187718323239411144422001199238708314117816955635321142300\
82533390215883568337219538053578226989871617389815, 
         558662613249604235637407145928176875094841028912822509240909695503478\
507981427109306709317078022566949353690914334776128707395034082915743588469428\
3826521875772150478819944255058043424756217508641283539474], Rational[
        9147167771904018498190219664317207173840834214498417374821735992640788\
222523652816616001045073224136409714092016887577731690124106162110537240518012\
5109900017016136159464688399391018009656923724322667871, 
         107393904967871682705805492083000290746935064367138781866654969217151\
312342828267587075351085245655679567355016773062206031691259994044683815002711\
48546120222382334287958275762092212923026994293898887012]}, {
       Rational[-\
126041305945405995730296321196072882663021007672625195607970145542611569408829\
812966508373932958830175504510519584873543704105157121899186806353194982198963\
75743115602044446274224809009235319478562605215370, 
         931104355416007059395678576546961458491401714854704182068182825839130\
846635711848844515528463370944915589484857224626881178991723471526239314115713\
971086979295358413136657375843007237459369584773547256579], Rational[
        2049671434035468027163953141408931499423665947195767107222471060223633\
765640947115352022338980870122513021713637723629834878596106574619884650110176\
65103737000561051733014318682359423767964197285037950017, 
         214787809935743365411610984166000581493870128734277563733309938434302\
624685656535174150702170491311359134710033546124412063382519988089367630005422\
97092240444764668575916551524184425846053988587797774024]}, {
       Rational[-\
379723593482176923910642052591307905585924345468114800815204899717830424925597\
253199618785175183948903626765711869592779323693358393084013038834204791182613\
38174636890590297654431190985314062069911174141206, 
         279331306624802117818703572964088437547420514456411254620454847751739\
253990713554653354658539011283474676845457167388064353697517041457871794234714\
1913260937886075239409972127529021712378108754320641769737], Rational[
        2271163303984895294266854624892505653724391823572514116090220063626535\
948058103835445428149796146195107831781570444734431713241336387655290918342614\
83442749620867779235404361676181651230642060908884084623, 
         214787809935743365411610984166000581493870128734277563733309938434302\
624685656535174150702170491311359134710033546124412063382519988089367630005422\
97092240444764668575916551524184425846053988587797774024]}, {
       Rational[-\
381095661216098093399554810555933052557468786185814736038350113184278629006137\
922571169354610882787605863184170894750020455831846401849291105619130918975495\
10320703409724862749397772902232448274791165665076, 
         279331306624802117818703572964088437547420514456411254620454847751739\
253990713554653354658539011283474676845457167388064353697517041457871794234714\
1913260937886075239409972127529021712378108754320641769737], Rational[
        1246811066981762503100930601566723644897559879472456969737928674883642\
942679830177157822515368413899646747468810252444016358808365118066768162769830\
34584486855577773266700206604296438993168165137291586923, 
         107393904967871682705805492083000290746935064367138781866654969217151\
312342828267587075351085245655679567355016773062206031691259994044683815002711\
48546120222382334287958275762092212923026994293898887012]}, {
       Rational[-\
764517658038855258451431224691725437966789291655470497074777211024459306166850\
865315885193680414918184198604916189173400656818460757214740034812701993486786\
76573748217038557927418379771743363169370427724083, 
         558662613249604235637407145928176875094841028912822509240909695503478\
507981427109306709317078022566949353690914334776128707395034082915743588469428\
3826521875772150478819944255058043424756217508641283539474], Rational[
        1358419090111519915593422546969527277174909912135444232472299917797851\
030351945643789728749932249655480758940962203606122023960640275512565754853025\
72209975544628288834606082300418003027271529980862568797, 
         107393904967871682705805492083000290746935064367138781866654969217151\
312342828267587075351085245655679567355016773062206031691259994044683815002711\
48546120222382334287958275762092212923026994293898887012]}, {
       Rational[-\
383232071082765997109398709271613858082396536723957886493575666466959271374914\
655652816223459682959637292244919122101020581700578608390447858894268598012998\
35613060864092973594631757239206066197568313813683, 
         279331306624802117818703572964088437547420514456411254620454847751739\
253990713554653354658539011283474676845457167388064353697517041457871794234714\
1913260937886075239409972127529021712378108754320641769737], Rational[
        1470326431554068005567221813923397879486525198466668694886198817361321\
954911027676833393723580900914897844757251761507388136832085830738501595294055\
97313153782385322700279450599154333487854325264697827615, 
         107393904967871682705805492083000290746935064367138781866654969217151\
312342828267587075351085245655679567355016773062206031691259994044683815002711\
48546120222382334287958275762092212923026994293898887012]}, {
       Rational[-\
384032957816984268899279329121745022097976065253012595201768568151063864194790\
434939300895497942346796493094068566116589460878086243869629023216598941297338\
06482826285256811249885469158685848813209170011639, 
         279331306624802117818703572964088437547420514456411254620454847751739\
253990713554653354658539011283474676845457167388064353697517041457871794234714\
1913260937886075239409972127529021712378108754320641769737], Rational[
        3956177340288343692981454566183512998997969080013071080375671150661671\
817967441558736258524635624025286729089131139956654369834312329525246910822663\
9250029222197452104721270786794715435183621995179375808, 
         268484762419679206764513730207500726867337660917846954666637423042878\
280857070668967688377713114139198918387541932655515079228149985111709537506778\
7136530055595583571989568940523053230756748573474721753]}, {
       Rational[-\
769353746687049682910687924955608508209921165887827569349959640791133998134803\
540459700108609306214867137844012973777545895478420801993878657352036158846416\
82601253769048540684916860713808020173820609806039, 
         558662613249604235637407145928176875094841028912822509240909695503478\
507981427109306709317078022566949353690914334776128707395034082915743588469428\
3826521875772150478819944255058043424756217508641283539474], Rational[
        1694802106192044564016786958294088767778111775685768260771324605010826\
120865532131755083982203284726586368043780695164346167119269923048011171261388\
15711434471311827250060162593107075395871081233349527557, 
         107393904967871682705805492083000290746935064367138781866654969217151\
312342828267587075351085245655679567355016773062206031691259994044683815002711\
48546120222382334287958275762092212923026994293898887012]}, {
       Rational[-\
385176688772164745721674958864773951591542632869659565340634876202292872359333\
853983468618901269061125472121249961329568840739525413498909203248127809778331\
65982121379785518738724811789325097759386037695643, 
         279331306624802117818703572964088437547420514456411254620454847751739\
253990713554653354658539011283474676845457167388064353697517041457871794234714\
1913260937886075239409972127529021712378108754320641769737], Rational[
        3614554963728057536932779350910276302981114996684993507021002482303843\
536219386884247994564207551734678627046616249782272224249789052898762784389415\
04902501744755865144829209198876777241485405690767010627, 
         214787809935743365411610984166000581493870128734277563733309938434302\
624685656535174150702170491311359134710033546124412063382519988089367630005422\
97092240444764668575916551524184425846053988587797774024]}, {
       Rational[-\
385542660049006185394183461613869344383108447112656452888223780874583515481387\
767902408916780004610282118089192983377849929102612211679845492114699481379980\
20019144871163342850091431412501900124154242872162, 
         279331306624802117818703572964088437547420514456411254620454847751739\
253990713554653354658539011283474676845457167388064353697517041457871794234714\
1913260937886075239409972127529021712378108754320641769737], Rational[
        1919860170100564090534214761137346024685051552785943860941085280661763\
216027728482511471403801645982440063298838397320705559952370686824739048226657\
95250268160693629192486570980087405739871253708673261689, 
         107393904967871682705805492083000290746935064367138781866654969217151\
312342828267587075351085245655679567355016773062206031691259994044683815002711\
48546120222382334287958275762092212923026994293898887012]}, {
       Rational[-\
771564854961204135670599279141248288540227756419495560431014316950997198947983\
499677343409364729111656849165120454521608877880761489274959063394290567818129\
70573348961847673031211226515135097531750152478669, 
         558662613249604235637407145928176875094841028912822509240909695503478\
507981427109306709317078022566949353690914334776128707395034082915743588469428\
3826521875772150478819944255058043424756217508641283539474], Rational[
        4065034163493196068751217747633892692845192071468763302154010847851690\
466138896957103964950525602237442043199945003230737581789432427196940293322104\
62215195459298367503198805628251396495819782915889098235, 
         214787809935743365411610984166000581493870128734277563733309938434302\
624685656535174150702170491311359134710033546124412063382519988089367630005422\
97092240444764668575916551524184425846053988587797774024]}, {
       Rational[-\
385901051702626986852027680629098844453987068297873730090274197242541564396357\
181722875494848146947434924007029031672299402768914108677117863229665594524957\
90839824708922362931401995662700240069499370584030, 
         279331306624802117818703572964088437547420514456411254620454847751739\
253990713554653354658539011283474676845457167388064353697517041457871794234714\
1913260937886075239409972127529021712378108754320641769737], Rational[
        4290435200181892053534589153019083858134388694579893277068259331937591\
017488383126110322651489027148212783802531919578585797557002103294150519409000\
91386173436447120439257184489803931313625232930718409913, 
         214787809935743365411610984166000581493870128734277563733309938434302\
624685656535174150702170491311359134710033546124412063382519988089367630005422\
97092240444764668575916551524184425846053988587797774024]}, {
       Rational[-\
715012922275312166908272118285667929330321283367713884587096041413704858058787\
428394957634065245933816929210030655186445083841304116936054213396126348862305\
20783197982748129711629241732204957031107990264393, 
         558662613249604235637407145928176875094841028912822509240909695503478\
507981427109306709317078022566949353690914334776128707395034082915743588469428\
3826521875772150478819944255058043424756217508641283539474], 
        Rational[-\
429012755669979751447799398413610049602668302168030314399693856713283102930680\
982453728104375450230093520335566306217729833138821843689015371719611554477637\
817537174991684365558059227814663256515908886519, 
         214787809935743365411610984166000581493870128734277563733309938434302\
624685656535174150702170491311359134710033546124412063382519988089367630005422\
97092240444764668575916551524184425846053988587797774024]}, {
       Rational[-\
238250688751181843569617090099160456621655969411303536628695918729633118769674\
651722373551450678185476130967337067673084778516665138466345154699072772905230\
17736887825157446735466112288934626282246998244745, 
         186220871083201411879135715309392291698280342970940836413636565167826\
169327142369768903105692674188983117896971444925376235798344694305247862823142\
7942173958590716826273314751686014474918739169547094513158], 
        Rational[-\
203205169065745908245820129061521859838696059916176772673324714330447501750662\
590961597672228949252331354286956159426609527007610795176739111654053868534577\
021350954446807098175463895236170829109240250395, 
         107393904967871682705805492083000290746935064367138781866654969217151\
312342828267587075351085245655679567355016773062206031691259994044683815002711\
48546120222382334287958275762092212923026994293898887012]}, {
       Rational[-\
714224440792005115679078688172255462246600092626885716366274073441411381365421\
286393458363047871744160558451178867200352603173363961389669333479706346288767\
12750596672651280528272819408617659585726138555483, 
         558662613249604235637407145928176875094841028912822509240909695503478\
507981427109306709317078022566949353690914334776128707395034082915743588469428\
3826521875772150478819944255058043424756217508641283539474], 
        Rational[-\
191907130497680223055955950890288806634886444707038063177480591804353795029648\
639618817733644694534766473256993681348218730247860979239436729862156077313455\
289535597340580661216108370188539222203411726491, 
         107393904967871682705805492083000290746935064367138781866654969217151\
312342828267587075351085245655679567355016773062206031691259994044683815002711\
48546120222382334287958275762092212923026994293898887012]}, {
       Rational[-\
237806031264525853171637661482891970057629911655433802896040502545686425680991\
318802416093213101324088110000229857215311664259772773480079752088802640589884\
69608786944432061474278115270442183601211234320767, 
         186220871083201411879135715309392291698280342970940836413636565167826\
169327142369768903105692674188983117896971444925376235798344694305247862823142\
7942173958590716826273314751686014474918739169547094513158], 
        Rational[-\
361228974214826983877511753978960234679870107924501209468507824357672167243420\
088996004761924482781545232183661778050202940938014345544886686124943512570619\
110569156870587470832237121230956275000628461239, 
         214787809935743365411610984166000581493870128734277563733309938434302\
624685656535174150702170491311359134710033546124412063382519988089367630005422\
97092240444764668575916551524184425846053988587797774024]}, {
       Rational[-\
712314784741211745484779801895341087445407754794289494916500073201476123131193\
800087026384662885120771024797664540521238723256901749950227834514673673455666\
84534668172879919195286314633867055484506668585173, 
         558662613249604235637407145928176875094841028912822509240909695503478\
507981427109306709317078022566949353690914334776128707395034082915743588469428\
3826521875772150478819944255058043424756217508641283539474], 
        Rational[-\
338659288269908853100999063606304691732459975427409813105803168106815117578931\
751930525393056844028785968909146642351410010225932479387103815375638559942177\
361697502556690651276997637911360842693059248795, 
         214787809935743365411610984166000581493870128734277563733309938434302\
624685656535174150702170491311359134710033546124412063382519988089367630005422\
97092240444764668575916551524184425846053988587797774024]}, {
       Rational[-\
236963204995753163836871994207131806797062213316460788038713316865647519382388\
528575410548000012645261488013916914600300860619377695571942408355974416348084\
85414817793388106746024328912226257857172681803321, 
         186220871083201411879135715309392291698280342970940836413636565167826\
169327142369768903105692674188983117896971444925376235798344694305247862823142\
7942173958590716826273314751686014474918739169547094513158], 
        Rational[-\
395138221640629526107269509567825611652453041502829293687109597561152252046603\
796720917708708472820867952615731795122158050615733657398549317862032156119849\
48600941122055889994769447264707489249970519385, 
         268484762419679206764513730207500726867337660917846954666637423042878\
280857070668967688377713114139198918387541932655515079228149985111709537506778\
7136530055595583571989568940523053230756748573474721753]}, {
       Rational[-\
236370184820518732086970476260488854672274352170889195450691433884768740550770\
155351573970757715243050620765909322597340942020591440047374481501015893739306\
65225559106983511504398432020943355284050069138337, 
         186220871083201411879135715309392291698280342970940836413636565167826\
169327142369768903105692674188983117896971444925376235798344694305247862823142\
7942173958590716826273314751686014474918739169547094513158], 
        Rational[-\
146794529928262641268899998726826154886730031579396244142281546990042375430609\
748814160149296220399145459666823174688552684051541763287638363871100012573056\
382947029699923690309537968590931053158917168759, 
         107393904967871682705805492083000290746935064367138781866654969217151\
312342828267587075351085245655679567355016773062206031691259994044683815002711\
48546120222382334287958275762092212923026994293898887012]}, {
       Rational[-\
706937912620114962779321109493078053297522104908181849870147017039977466154879\
389450227543163237371081970841879963791197211369944020429161794575884121277541\
23347917957693648582141551137742473589090352472935, 
         558662613249604235637407145928176875094841028912822509240909695503478\
507981427109306709317078022566949353690914334776128707395034082915743588469428\
3826521875772150478819944255058043424756217508641283539474], 
        Rational[-\
677755532742447547332841138259336883813524494426755780988247619790982382838468\
881152466417486825242659880856682212527559081831297797499777575763654032279693\
32508254927943766037226058337422099224096699403, 
         536969524839358413529027460415001453734675321835693909333274846085756\
561714141337935376755426228278397836775083865311030158456299970223419075013557\
4273060111191167143979137881046106461513497146949443506]}, {
       Rational[-\
704323878669407717084652164635518479320142773387265479646090133413450163299219\
936009538177402064912930320473428136240107790448021579856674942941457842963491\
77841059975961198111878288690920959233051585519593, 
         558662613249604235637407145928176875094841028912822509240909695503478\
507981427109306709317078022566949353690914334776128707395034082915743588469428\
3826521875772150478819944255058043424756217508641283539474], 
        Rational[-\
124329709421618610994413366196237369792131652766543821976735565109017194499072\
080237840514385516584240517883684741150535639842760637185084996309760740623945\
335656924438849121556323606537316386685612271895, 
         107393904967871682705805492083000290746935064367138781866654969217151\
312342828267587075351085245655679567355016773062206031691259994044683815002711\
48546120222382334287958275762092212923026994293898887012]}, {
       Rational[-\
350606219924697621860905568405312758799715072460907294611343138576154677435295\
543789866262185810585512023633866396948224965050639093870182817546616147674462\
21712932806551379765051035164504701111879698705386, 
         279331306624802117818703572964088437547420514456411254620454847751739\
253990713554653354658539011283474676845457167388064353697517041457871794234714\
1913260937886075239409972127529021712378108754320641769737], 
        Rational[-\
113136508828163572519962707023096869053968315287801635266841935049886473731316\
598326839077594189640873793945155902961636652526583671443961413701031506074730\
196480266031720846349329536117787065234665879715, 
         107393904967871682705805492083000290746935064367138781866654969217151\
312342828267587075351085245655679567355016773062206031691259994044683815002711\
48546120222382334287958275762092212923026994293898887012]}, {
       Rational[-\
116256736091521397736173758765631865173135166567099320944049679898937885898023\
785074348558762607083470434620227955797814018727835616875105650405941441033878\
73000895004830380359152895325495719745200897453282, 
         931104355416007059395678576546961458491401714854704182068182825839130\
846635711848844515528463370944915589484857224626881178991723471526239314115713\
971086979295358413136657375843007237459369584773547256579], 
        Rational[-\
203960096800218029630781491559196354038490698457749118227335890971633746112711\
544254588714812499369430956282270195375771800120629294185833515321114511346659\
963917044498726000300806064574883704584615689337, 
         214787809935743365411610984166000581493870128734277563733309938434302\
624685656535174150702170491311359134710033546124412063382519988089367630005422\
97092240444764668575916551524184425846053988587797774024]}, {
       Rational[-\
115540223613244358304210666433540073766431128872786651134006764020847794756852\
987296800330469931563286771383549270838172595159233650498995526675697714250391\
73665916695276057987449828304560978158251034876494, 
         931104355416007059395678576546961458491401714854704182068182825839130\
846635711848844515528463370944915589484857224626881178991723471526239314115713\
971086979295358413136657375843007237459369584773547256579], 
        Rational[-\
181745618710527845899105582681107084745063267440120169860519195671771055242091\
444998576816581151070179163559019119371605725028888337279155642511651034689133\
090422179287201309405078900037448018777041954375, 
         214787809935743365411610984166000581493870128734277563733309938434302\
624685656535174150702170491311359134710033546124412063382519988089367630005422\
97092240444764668575916551524184425846053988587797774024]}, {
       Rational[-\
229418702939112186974582174725435303554843744223699976985239823944054548858969\
565919024417721087838755041239615852744674838072047127107966360969098472254013\
25865033628279430663144807222249068526382376502863, 
         186220871083201411879135715309392291698280342970940836413636565167826\
169327142369768903105692674188983117896971444925376235798344694305247862823142\
7942173958590716826273314751686014474918739169547094513158], 
        Rational[-\
798340013244378490255990994604266796918171296021259467470454328223739802767956\
116100656565039916910761651190940208999154720960499980963029695126801497898747\
33508297827516731865965531425814418687479260503, 
         107393904967871682705805492083000290746935064367138781866654969217151\
312342828267587075351085245655679567355016773062206031691259994044683815002711\
48546120222382334287958275762092212923026994293898887012]}, {
       Rational[-\
682558830963369046817143933150699152762611751579334835492596196932718379282018\
149450231557685822878872142190706063571168235189075265742972725693936130203756\
51310194021703896430344222916728694993768871154175, 
         558662613249604235637407145928176875094841028912822509240909695503478\
507981427109306709317078022566949353690914334776128707395034082915743588469428\
3826521875772150478819944255058043424756217508641283539474], 
        Rational[-\
137789045285934783160389812019196378590277223930300221420793466683258192264586\
908183594507801257309307658696207798000735524588254364715317281320608713806771\
184956769428515938464924382914561607698301698295, 
         214787809935743365411610984166000581493870128734277563733309938434302\
624685656535174150702170491311359134710033546124412063382519988089367630005422\
97092240444764668575916551524184425846053988587797774024]}, {
       Rational[-\
676213945497649364259913925557982741135523743600975761168068747538852810190428\
328949436992258100180363279136681411275550721242470107297440894393919410129676\
56267335251569610839062436867071435457737792639387, 
         558662613249604235637407145928176875094841028912822509240909695503478\
507981427109306709317078022566949353690914334776128707395034082915743588469428\
3826521875772150478819944255058043424756217508641283539474], 
        Rational[-\
290526471222936370366393998611620993294754582174126742844192173622315978047445\
992270445240358521018970780387379619657669218252230250933989518802329895174805\
94944267671597580663915798760409162794474412709, 
         536969524839358413529027460415001453734675321835693909333274846085756\
561714141337935376755426228278397836775083865311030158456299970223419075013557\
4273060111191167143979137881046106461513497146949443506]}, {
       Rational[-\
334742830544836231609794239898637797925904608452985967784886493647202529926316\
743491128187062558284586232280034286852489328035428647086358303774169538672834\
50442928835805906403293094813366948513421039993560, 
         279331306624802117818703572964088437547420514456411254620454847751739\
253990713554653354658539011283474676845457167388064353697517041457871794234714\
1913260937886075239409972127529021712378108754320641769737], 
        Rational[-\
950973550051526904912508612978360967070544552728166335222799235655970143639525\
833852913607722104943178516638396855035875995855142923429380024559907839526314\
80376795104031178840731288161525412491560541829, 
         214787809935743365411610984166000581493870128734277563733309938434302\
624685656535174150702170491311359134710033546124412063382519988089367630005422\
97092240444764668575916551524184425846053988587797774024]}, {
       Rational[-\
331492978193880069435412294783569300545691147767453943473744039870359552525493\
763257604920572013170711787967916769249703394544472392047706050469987645944434\
55028801276517962296939514930618709606343144911209, 
         279331306624802117818703572964088437547420514456411254620454847751739\
253990713554653354658539011283474676845457167388064353697517041457871794234714\
1913260937886075239409972127529021712378108754320641769737], 
        Rational[-\
746858115491003423948805349795043449819110835032144599690677807775738099708141\
967915842409201919881841041190599748200303967402787943947991110240521163540033\
41988510924439928110796921340189940984996671461, 
         214787809935743365411610984166000581493870128734277563733309938434302\
624685656535174150702170491311359134710033546124412063382519988089367630005422\
97092240444764668575916551524184425846053988587797774024]}, {
       Rational[-\
328820234337695155286400952735775147620332293534641793834299729395883496604241\
573050235596832759117255829380814237051330234447432879640002050449799910144223\
77881909220632881218643896561816480127154860528806, 
         279331306624802117818703572964088437547420514456411254620454847751739\
253990713554653354658539011283474676845457167388064353697517041457871794234714\
1913260937886075239409972127529021712378108754320641769737], 
        Rational[-\
689863131782954625392021309601550828111198914271537537576112446116725861855198\
670742731581504070012086155093043516350944057687220256093584226785400787378400\
9779551756836898944749425150536179621039844347, 
         268484762419679206764513730207500726867337660917846954666637423042878\
280857070668967688377713114139198918387541932655515079228149985111709537506778\
7136530055595583571989568940523053230756748573474721753]}, {
       Rational[-\
653788546964067929171849219802342015712031770706188012074990806396370467547452\
680052403528652177462808453826414605234763561391267788664468862931640017969156\
56517126136466879744363837030356129193282135822491, 
         558662613249604235637407145928176875094841028912822509240909695503478\
507981427109306709317078022566949353690914334776128707395034082915743588469428\
3826521875772150478819944255058043424756217508641283539474], 
        Rational[-\
910435748378290355930511673901627606307786274943110637095213307520814808499458\
132370344799919057213125358553564866850770486573842003310091074371620242194367\
2356846282333891762226856962213849781131953929, 
         536969524839358413529027460415001453734675321835693909333274846085756\
561714141337935376755426228278397836775083865311030158456299970223419075013557\
4273060111191167143979137881046106461513497146949443506]}, {
       Rational[-\
651489760733256549657388492701509711041054158526004793079731811974303653261238\
978387285378202726298447987154895263723001191148576543443672744157288923811190\
27762407800988719632522670168340111822387402477939, 
         558662613249604235637407145928176875094841028912822509240909695503478\
507981427109306709317078022566949353690914334776128707395034082915743588469428\
3826521875772150478819944255058043424756217508641283539474], 
        Rational[-\
905085015395106620116346063256114024493223669593835211437420349244821871900530\
745977994651131693651362677180518842514234341182401699119914345930556705422013\
3986395037834972138669060028378384017407503645, 
         107393904967871682705805492083000290746935064367138781866654969217151\
312342828267587075351085245655679567355016773062206031691259994044683815002711\
48546120222382334287958275762092212923026994293898887012]}, {
       Rational[-\
325363769031217573736401121576892198909638721933913397695027644239133737334637\
328756530563417013965538794010464748991680914911724595536127511997069679906790\
83917351206128430611397836359213715587501729146270, 
         279331306624802117818703572964088437547420514456411254620454847751739\
253990713554653354658539011283474676845457167388064353697517041457871794234714\
1913260937886075239409972127529021712378108754320641769737], 0}, {
       Rational[-\
651489760733256549657388492701509711041054158526004793079731811974303653261238\
978387285378202726298447987154895263723001191148576543443672744157288923811190\
27762407800988719632522670168340111822387402477939, 
         558662613249604235637407145928176875094841028912822509240909695503478\
507981427109306709317078022566949353690914334776128707395034082915743588469428\
3826521875772150478819944255058043424756217508641283539474], Rational[
        9050850153951066201163460632561140244932236695938352114374203492448218\
719005307459779946511316936513626771805188425142343411824016991199143459305567\
054220133986395037834972138669060028378384017407503645, 
         107393904967871682705805492083000290746935064367138781866654969217151\
312342828267587075351085245655679567355016773062206031691259994044683815002711\
48546120222382334287958275762092212923026994293898887012]}, {
       Rational[-\
653788546964067929171849219802342015712031770706188012074990806396370467547452\
680052403528652177462808453826414605234763561391267788664468862931640017969156\
56517126136466879744363837030356129193282135822491, 
         558662613249604235637407145928176875094841028912822509240909695503478\
507981427109306709317078022566949353690914334776128707395034082915743588469428\
3826521875772150478819944255058043424756217508641283539474], Rational[
        9104357483782903559305116739016276063077862749431106370952133075208148\
084994581323703447999190572131253585535648668507704865738420033100910743716202\
421943672356846282333891762226856962213849781131953929, 
         536969524839358413529027460415001453734675321835693909333274846085756\
561714141337935376755426228278397836775083865311030158456299970223419075013557\
4273060111191167143979137881046106461513497146949443506]}, {
       Rational[-\
328820234337695155286400952735775147620332293534641793834299729395883496604241\
573050235596832759117255829380814237051330234447432879640002050449799910144223\
77881909220632881218643896561816480127154860528806, 
         279331306624802117818703572964088437547420514456411254620454847751739\
253990713554653354658539011283474676845457167388064353697517041457871794234714\
1913260937886075239409972127529021712378108754320641769737], Rational[
        6898631317829546253920213096015508281111989142715375375761124461167258\
618551986707427315815040700120861550930435163509440576872202560935842267854007\
873784009779551756836898944749425150536179621039844347, 
         268484762419679206764513730207500726867337660917846954666637423042878\
280857070668967688377713114139198918387541932655515079228149985111709537506778\
7136530055595583571989568940523053230756748573474721753]}, {
       Rational[-\
331492978193880069435412294783569300545691147767453943473744039870359552525493\
763257604920572013170711787967916769249703394544472392047706050469987645944434\
55028801276517962296939514930618709606343144911209, 
         279331306624802117818703572964088437547420514456411254620454847751739\
253990713554653354658539011283474676845457167388064353697517041457871794234714\
1913260937886075239409972127529021712378108754320641769737], Rational[
        7468581154910034239488053497950434498191108350321445996906778077757380\
997081419679158424092019198818410411905997482003039674027879439479911102405211\
6354003341988510924439928110796921340189940984996671461, 
         214787809935743365411610984166000581493870128734277563733309938434302\
624685656535174150702170491311359134710033546124412063382519988089367630005422\
97092240444764668575916551524184425846053988587797774024]}, {
       Rational[-\
334742830544836231609794239898637797925904608452985967784886493647202529926316\
743491128187062558284586232280034286852489328035428647086358303774169538672834\
50442928835805906403293094813366948513421039993560, 
         279331306624802117818703572964088437547420514456411254620454847751739\
253990713554653354658539011283474676845457167388064353697517041457871794234714\
1913260937886075239409972127529021712378108754320641769737], Rational[
        9509735500515269049125086129783609670705445527281663352227992356559701\
436395258338529136077221049431785166383968550358759958551429234293800245599078\
3952631480376795104031178840731288161525412491560541829, 
         214787809935743365411610984166000581493870128734277563733309938434302\
624685656535174150702170491311359134710033546124412063382519988089367630005422\
97092240444764668575916551524184425846053988587797774024]}, {
       Rational[-\
676213945497649364259913925557982741135523743600975761168068747538852810190428\
328949436992258100180363279136681411275550721242470107297440894393919410129676\
56267335251569610839062436867071435457737792639387, 
         558662613249604235637407145928176875094841028912822509240909695503478\
507981427109306709317078022566949353690914334776128707395034082915743588469428\
3826521875772150478819944255058043424756217508641283539474], Rational[
        2905264712229363703663939986116209932947545821741267428441921736223159\
780474459922704452403585210189707803873796196576692182522302509339895188023298\
9517480594944267671597580663915798760409162794474412709, 
         536969524839358413529027460415001453734675321835693909333274846085756\
561714141337935376755426228278397836775083865311030158456299970223419075013557\
4273060111191167143979137881046106461513497146949443506]}, {
       Rational[-\
682558830963369046817143933150699152762611751579334835492596196932718379282018\
149450231557685822878872142190706063571168235189075265742972725693936130203756\
51310194021703896430344222916728694993768871154175, 
         558662613249604235637407145928176875094841028912822509240909695503478\
507981427109306709317078022566949353690914334776128707395034082915743588469428\
3826521875772150478819944255058043424756217508641283539474], Rational[
        1377890452859347831603898120191963785902772239303002214207934666832581\
922645869081835945078012573093076586962077980007355245882543647153172813206087\
13806771184956769428515938464924382914561607698301698295, 
         214787809935743365411610984166000581493870128734277563733309938434302\
624685656535174150702170491311359134710033546124412063382519988089367630005422\
97092240444764668575916551524184425846053988587797774024]}, {
       Rational[-\
229418702939112186974582174725435303554843744223699976985239823944054548858969\
565919024417721087838755041239615852744674838072047127107966360969098472254013\
25865033628279430663144807222249068526382376502863, 
         186220871083201411879135715309392291698280342970940836413636565167826\
169327142369768903105692674188983117896971444925376235798344694305247862823142\
7942173958590716826273314751686014474918739169547094513158], Rational[
        7983400132443784902559909946042667969181712960212594674704543282237398\
027679561161006565650399169107616511909402089991547209604999809630296951268014\
9789874733508297827516731865965531425814418687479260503, 
         107393904967871682705805492083000290746935064367138781866654969217151\
312342828267587075351085245655679567355016773062206031691259994044683815002711\
48546120222382334287958275762092212923026994293898887012]}, {
       Rational[-\
115540223613244358304210666433540073766431128872786651134006764020847794756852\
987296800330469931563286771383549270838172595159233650498995526675697714250391\
73665916695276057987449828304560978158251034876494, 
         931104355416007059395678576546961458491401714854704182068182825839130\
846635711848844515528463370944915589484857224626881178991723471526239314115713\
971086979295358413136657375843007237459369584773547256579], Rational[
        1817456187105278458991055826811070847450632674401201698605191956717710\
552420914449985768165811510701791635590191193716057250288883372791556425116510\
34689133090422179287201309405078900037448018777041954375, 
         214787809935743365411610984166000581493870128734277563733309938434302\
624685656535174150702170491311359134710033546124412063382519988089367630005422\
97092240444764668575916551524184425846053988587797774024]}, {
       Rational[-\
116256736091521397736173758765631865173135166567099320944049679898937885898023\
785074348558762607083470434620227955797814018727835616875105650405941441033878\
73000895004830380359152895325495719745200897453282, 
         931104355416007059395678576546961458491401714854704182068182825839130\
846635711848844515528463370944915589484857224626881178991723471526239314115713\
971086979295358413136657375843007237459369584773547256579], Rational[
        2039600968002180296307814915591963540384906984577491182273358909716337\
461127115442545887148124993694309562822701953757718001206292941858335153211145\
11346659963917044498726000300806064574883704584615689337, 
         214787809935743365411610984166000581493870128734277563733309938434302\
624685656535174150702170491311359134710033546124412063382519988089367630005422\
97092240444764668575916551524184425846053988587797774024]}, {
       Rational[-\
350606219924697621860905568405312758799715072460907294611343138576154677435295\
543789866262185810585512023633866396948224965050639093870182817546616147674462\
21712932806551379765051035164504701111879698705386, 
         279331306624802117818703572964088437547420514456411254620454847751739\
253990713554653354658539011283474676845457167388064353697517041457871794234714\
1913260937886075239409972127529021712378108754320641769737], Rational[
        1131365088281635725199627070230968690539683152878016352668419350498864\
737313165983268390775941896408737939451559029616366525265836714439614137010315\
06074730196480266031720846349329536117787065234665879715, 
         107393904967871682705805492083000290746935064367138781866654969217151\
312342828267587075351085245655679567355016773062206031691259994044683815002711\
48546120222382334287958275762092212923026994293898887012]}, {
       Rational[-\
704323878669407717084652164635518479320142773387265479646090133413450163299219\
936009538177402064912930320473428136240107790448021579856674942941457842963491\
77841059975961198111878288690920959233051585519593, 
         558662613249604235637407145928176875094841028912822509240909695503478\
507981427109306709317078022566949353690914334776128707395034082915743588469428\
3826521875772150478819944255058043424756217508641283539474], Rational[
        1243297094216186109944133661962373697921316527665438219767355651090171\
944990720802378405143855165842405178836847411505356398427606371850849963097607\
40623945335656924438849121556323606537316386685612271895, 
         107393904967871682705805492083000290746935064367138781866654969217151\
312342828267587075351085245655679567355016773062206031691259994044683815002711\
48546120222382334287958275762092212923026994293898887012]}, {
       Rational[-\
706937912620114962779321109493078053297522104908181849870147017039977466154879\
389450227543163237371081970841879963791197211369944020429161794575884121277541\
23347917957693648582141551137742473589090352472935, 
         558662613249604235637407145928176875094841028912822509240909695503478\
507981427109306709317078022566949353690914334776128707395034082915743588469428\
3826521875772150478819944255058043424756217508641283539474], Rational[
        6777555327424475473328411382593368838135244944267557809882476197909823\
828384688811524664174868252426598808566822125275590818312977974997775757636540\
3227969332508254927943766037226058337422099224096699403, 
         536969524839358413529027460415001453734675321835693909333274846085756\
561714141337935376755426228278397836775083865311030158456299970223419075013557\
4273060111191167143979137881046106461513497146949443506]}, {
       Rational[-\
236370184820518732086970476260488854672274352170889195450691433884768740550770\
155351573970757715243050620765909322597340942020591440047374481501015893739306\
65225559106983511504398432020943355284050069138337, 
         186220871083201411879135715309392291698280342970940836413636565167826\
169327142369768903105692674188983117896971444925376235798344694305247862823142\
7942173958590716826273314751686014474918739169547094513158], Rational[
        1467945299282626412688999987268261548867300315793962441422815469900423\
754306097488141601492962203991454596668231746885526840515417632876383638711000\
12573056382947029699923690309537968590931053158917168759, 
         107393904967871682705805492083000290746935064367138781866654969217151\
312342828267587075351085245655679567355016773062206031691259994044683815002711\
48546120222382334287958275762092212923026994293898887012]}, {
       Rational[-\
236963204995753163836871994207131806797062213316460788038713316865647519382388\
528575410548000012645261488013916914600300860619377695571942408355974416348084\
85414817793388106746024328912226257857172681803321, 
         186220871083201411879135715309392291698280342970940836413636565167826\
169327142369768903105692674188983117896971444925376235798344694305247862823142\
7942173958590716826273314751686014474918739169547094513158], Rational[
        3951382216406295261072695095678256116524530415028292936871095975611522\
520466037967209177087084728208679526157317951221580506157336573985493178620321\
5611984948600941122055889994769447264707489249970519385, 
         268484762419679206764513730207500726867337660917846954666637423042878\
280857070668967688377713114139198918387541932655515079228149985111709537506778\
7136530055595583571989568940523053230756748573474721753]}, {
       Rational[-\
712314784741211745484779801895341087445407754794289494916500073201476123131193\
800087026384662885120771024797664540521238723256901749950227834514673673455666\
84534668172879919195286314633867055484506668585173, 
         558662613249604235637407145928176875094841028912822509240909695503478\
507981427109306709317078022566949353690914334776128707395034082915743588469428\
3826521875772150478819944255058043424756217508641283539474], Rational[
        3386592882699088531009990636063046917324599754274098131058031681068151\
175789317519305253930568440287859689091466423514100102259324793871038153756385\
59942177361697502556690651276997637911360842693059248795, 
         214787809935743365411610984166000581493870128734277563733309938434302\
624685656535174150702170491311359134710033546124412063382519988089367630005422\
97092240444764668575916551524184425846053988587797774024]}, {
       Rational[-\
237806031264525853171637661482891970057629911655433802896040502545686425680991\
318802416093213101324088110000229857215311664259772773480079752088802640589884\
69608786944432061474278115270442183601211234320767, 
         186220871083201411879135715309392291698280342970940836413636565167826\
169327142369768903105692674188983117896971444925376235798344694305247862823142\
7942173958590716826273314751686014474918739169547094513158], Rational[
        3612289742148269838775117539789602346798701079245012094685078243576721\
672434200889960047619244827815452321836617780502029409380143455448866861249435\
12570619110569156870587470832237121230956275000628461239, 
         214787809935743365411610984166000581493870128734277563733309938434302\
624685656535174150702170491311359134710033546124412063382519988089367630005422\
97092240444764668575916551524184425846053988587797774024]}, {
       Rational[-\
714224440792005115679078688172255462246600092626885716366274073441411381365421\
286393458363047871744160558451178867200352603173363961389669333479706346288767\
12750596672651280528272819408617659585726138555483, 
         558662613249604235637407145928176875094841028912822509240909695503478\
507981427109306709317078022566949353690914334776128707395034082915743588469428\
3826521875772150478819944255058043424756217508641283539474], Rational[
        1919071304976802230559559508902888066348864447070380631774805918043537\
950296486396188177336446945347664732569936813482187302478609792394367298621560\
77313455289535597340580661216108370188539222203411726491, 
         107393904967871682705805492083000290746935064367138781866654969217151\
312342828267587075351085245655679567355016773062206031691259994044683815002711\
48546120222382334287958275762092212923026994293898887012]}, {
       Rational[-\
238250688751181843569617090099160456621655969411303536628695918729633118769674\
651722373551450678185476130967337067673084778516665138466345154699072772905230\
17736887825157446735466112288934626282246998244745, 
         186220871083201411879135715309392291698280342970940836413636565167826\
169327142369768903105692674188983117896971444925376235798344694305247862823142\
7942173958590716826273314751686014474918739169547094513158], Rational[
        2032051690657459082458201290615218598386960599161767726733247143304475\
017506625909615976722289492523313542869561594266095270076107951767391116540538\
68534577021350954446807098175463895236170829109240250395, 
         107393904967871682705805492083000290746935064367138781866654969217151\
312342828267587075351085245655679567355016773062206031691259994044683815002711\
48546120222382334287958275762092212923026994293898887012]}, {
       Rational[-\
715012922275312166908272118285667929330321283367713884587096041413704858058787\
428394957634065245933816929210030655186445083841304116936054213396126348862305\
20783197982748129711629241732204957031107990264393, 
         558662613249604235637407145928176875094841028912822509240909695503478\
507981427109306709317078022566949353690914334776128707395034082915743588469428\
3826521875772150478819944255058043424756217508641283539474], Rational[
        4290127556699797514477993984136100496026683021680303143996938567132831\
029306809824537281043754502300935203355663062177298331388218436890153717196115\
54477637817537174991684365558059227814663256515908886519, 
         214787809935743365411610984166000581493870128734277563733309938434302\
624685656535174150702170491311359134710033546124412063382519988089367630005422\
97092240444764668575916551524184425846053988587797774024]}, {
       Rational[-\
329242298583568498155954861650662364609010902636741791847325986783566044537311\
983286000629073704675076273357011349597741055218044359027445724815914769410654\
63729640527463661532842698502205256053792117445442, 
         279331306624802117818703572964088437547420514456411254620454847751739\
253990713554653354658539011283474676845457167388064353697517041457871794234714\
1913260937886075239409972127529021712378108754320641769737], 
        Rational[-\
107244974865917484301573195890623939599410748434817671909605793532780162048012\
405880098758342858888602790603132120291870518013713866648944075081703940787750\
843296358503242958614500739399783964832659196727, 
         536969524839358413529027460415001453734675321835693909333274846085756\
561714141337935376755426228278397836775083865311030158456299970223419075013557\
4273060111191167143979137881046106461513497146949443506]}, {
       Rational[-\
658206046985660704577454995590753799342722500521547278159966592949483986863903\
606202723210930291436079234781714835168610777304552093995459246118750011893560\
08735510284642277554480059811257801238379697638395, 
         558662613249604235637407145928176875094841028912822509240909695503478\
507981427109306709317078022566949353690914334776128707395034082915743588469428\
3826521875772150478819944255058043424756217508641283539474], 
        Rational[-\
507888649389134326914659946918247433190760100750539263020676986920525343001790\
962863776638892743119100203907626382719543955309249145657912540570370971196090\
39362612299801536473147974650225643629412570678, 
         268484762419679206764513730207500726867337660917846954666637423042878\
280857070668967688377713114139198918387541932655515079228149985111709537506778\
7136530055595583571989568940523053230756748573474721753]}, {
       Rational[-\
109607047170480833617363929119187646697054305513669656852406578031753310191151\
949699107780773356537897545787271454563420204359819614393285271554300030318293\
91487845439918318630612622021889401407370228463512, 
         931104355416007059395678576546961458491401714854704182068182825839130\
846635711848844515528463370944915589484857224626881178991723471526239314115713\
971086979295358413136657375843007237459369584773547256579], 
        Rational[-\
383645697615010165971652642792837293784819019342260978416470425283910546286898\
149529047482014845795435832638607674418186735039177760652181119818865778367332\
841626454575470480585527238325273336990838326521, 
         214787809935743365411610984166000581493870128734277563733309938434302\
624685656535174150702170491311359134710033546124412063382519988089367630005422\
97092240444764668575916551524184425846053988587797774024]}, {
       Rational[-\
328389886048381942726221764998779593908232913352355646394221065750381929478306\
515590785566521960450937396255707478101505481603978371711620725287498023888759\
53027967864041250245164312812085646312764964658631, 
         279331306624802117818703572964088437547420514456411254620454847751739\
253990713554653354658539011283474676845457167388064353697517041457871794234714\
1913260937886075239409972127529021712378108754320641769737], 
        Rational[-\
451233564026541103254822644297413754273920083985024434638958371855977009641890\
795488823413663678567992688258564352718421338256780048779616488701102288513608\
44594008137458587552607166174237550901483016569, 
         268484762419679206764513730207500726867337660917846954666637423042878\
280857070668967688377713114139198918387541932655515079228149985111709537506778\
7136530055595583571989568940523053230756748573474721753]}, {
       Rational[-\
218532561165653416000967438518561503669211159457882212503926397926922886399944\
039251641835467630786722722434734957620190474303911596883655399790775788054113\
96822201569670210478440355091218292463018105387463, 
         186220871083201411879135715309392291698280342970940836413636565167826\
169327142369768903105692674188983117896971444925376235798344694305247862823142\
7942173958590716826273314751686014474918739169547094513158], 
        Rational[-\
338337180313895894837311501133180289372385005445720955850752249018501277261917\
454998345846895458131587007751583216224841426049274661475086886835707370879341\
804789669879607689131383701505085019305145323747, 
         214787809935743365411610984166000581493870128734277563733309938434302\
624685656535174150702170491311359134710033546124412063382519988089367630005422\
97092240444764668575916551524184425846053988587797774024]}, {
       Rational[-\
109011200852050247749702340260880664317760602997424530798741381871643359902596\
201147429414678039366603663813912222442861642726280631505283262470128959818125\
88633469242718867457339899655441045887166160936065, 
         931104355416007059395678576546961458491401714854704182068182825839130\
846635711848844515528463370944915589484857224626881178991723471526239314115713\
971086979295358413136657375843007237459369584773547256579], 
        Rational[-\
315699773900512852465947004262403915862092167821805751978330758055853592671585\
575249190294246978277677621800418261465858034054586711350957521174851200494994\
450058937111480281642191013895947731026728027543, 
         214787809935743365411610984166000581493870128734277563733309938434302\
624685656535174150702170491311359134710033546124412063382519988089367630005422\
97092240444764668575916551524184425846053988587797774024]}, {
       Rational[-\
108691758012219722755818534078027511035631734624198393072476484341064386592894\
596289466002501656948411071636240486562325057936310492773768173429974359753981\
21981369369626370340550521983081147308809300691630, 
         931104355416007059395678576546961458491401714854704182068182825839130\
846635711848844515528463370944915589484857224626881178991723471526239314115713\
971086979295358413136657375843007237459369584773547256579], 
        Rational[-\
146539081352902444609401782035967210174581490984435233408012943241379928845000\
932654440857846037328212896973938362049096885910405447617328053657450784075193\
289982521755304218585467635142195731922895371075, 
         107393904967871682705805492083000290746935064367138781866654969217151\
312342828267587075351085245655679567355016773062206031691259994044683815002711\
48546120222382334287958275762092212923026994293898887012]}, {
       Rational[-\
649799559310640679320289619863601731886333298077323836407646422067694173501136\
290420764889297323924061501991447561959257572151519424503108756046328967441966\
43300186316824303776074240025475506101789189233053, 
         558662613249604235637407145928176875094841028912822509240909695503478\
507981427109306709317078022566949353690914334776128707395034082915743588469428\
3826521875772150478819944255058043424756217508641283539474], 
        Rational[-\
135238277832924794043617290987453254654466919981920135424350991953941233305898\
711490999595314498245193851240741633822346739174671809975842124944759900416777\
396833796450171234131528888543857823967381585773, 
         107393904967871682705805492083000290746935064367138781866654969217151\
312342828267587075351085245655679567355016773062206031691259994044683815002711\
48546120222382334287958275762092212923026994293898887012]}, {
       Rational[-\
646953839775924475038366791126504241268681271347436007414827013092956574159133\
421865853932851635534403537415757997772743108657171307558590130858453117276511\
23949049513598658836473987492467064569774260864513, 
         558662613249604235637407145928176875094841028912822509240909695503478\
507981427109306709317078022566949353690914334776128707395034082915743588469428\
3826521875772150478819944255058043424756217508641283539474], 
        Rational[-\
309875289029112779202573674883282172155243522364441998671644834849053833573237\
321695618612284175643979066678413984726481136493407014974365600270744038451564\
06388287150271975299304083590866529480574555534, 
         268484762419679206764513730207500726867337660917846954666637423042878\
280857070668967688377713114139198918387541932655515079228149985111709537506778\
7136530055595583571989568940523053230756748573474721753]}, {
       Rational[-\
643538277214691023564265724830576588866918115961167349949947096366499090943807\
197464062997158409372536007344711565373249170203360683686127617327413109863706\
81507758666286962544750238701514207050958271121391, 
         558662613249604235637407145928176875094841028912822509240909695503478\
507981427109306709317078022566949353690914334776128707395034082915743588469428\
3826521875772150478819944255058043424756217508641283539474], 
        Rational[-\
112678112291681899556703984871926646718276667977162454172453226423385029966933\
349169950031095184984783788166725250771403484541192582115079354916677286280270\
657871727820969082852500680031068991506301359985, 
         107393904967871682705805492083000290746935064367138781866654969217151\
312342828267587075351085245655679567355016773062206031691259994044683815002711\
48546120222382334287958275762092212923026994293898887012]}, {
       Rational[-\
319730024497608088869658573893430753989550516708049016491322291520721860843941\
476312390329756803235746364126662505490394361890215991436537988238003055384016\
06070710359451671759759796800055042920090150458406, 
         279331306624802117818703572964088437547420514456411254620454847751739\
253990713554653354658539011283474676845457167388064353697517041457871794234714\
1913260937886075239409972127529021712378108754320641769737], 
        Rational[-\
101427303715235162433849827684295721679298150547848160896446696046313802591013\
411915448826791190056772885754193041922612341270425419557133563179863166722154\
685862207455623340208563431129274235903525546763, 
         107393904967871682705805492083000290746935064367138781866654969217151\
312342828267587075351085245655679567355016773062206031691259994044683815002711\
48546120222382334287958275762092212923026994293898887012]}, {
       Rational[-\
317302884177905174875950392197878440984061286502149965597369857345121388188668\
400984663222474461757803531720863897975405828019606910543620918959082878950894\
34924069778460624608612273818081862378900352708880, 
         279331306624802117818703572964088437547420514456411254620454847751739\
253990713554653354658539011283474676845457167388064353697517041457871794234714\
1913260937886075239409972127529021712378108754320641769737], 
        Rational[-\
180411019954937285950638246958034482081311427808511320224215306217886749851589\
956187267217602657046405173433777902559265522000341935495972370889769077610322\
896722804676116396788796436703965685699948271415, 
         214787809935743365411610984166000581493870128734277563733309938434302\
624685656535174150702170491311359134710033546124412063382519988089367630005422\
97092240444764668575916551524184425846053988587797774024]}, {
       Rational[-\
104806933376922944648728978771858821354431504707302691297810260359769439933902\
379350708787885259821317177842575702549027140738178396836010683115671018552729\
24249137311720443529234097701564868398564386385580, 
         931104355416007059395678576546961458491401714854704182068182825839130\
846635711848844515528463370944915589484857224626881178991723471526239314115713\
971086979295358413136657375843007237459369584773547256579], 
        Rational[-\
158052005670236293795278322837260785622330233891852958322843865163962286505429\
310305296431959789227636459876928239774418349797144433858758220050354767690388\
486947117589469010497428220973175360667973176089, 
         214787809935743365411610984166000581493870128734277563733309938434302\
624685656535174150702170491311359134710033546124412063382519988089367630005422\
97092240444764668575916551524184425846053988587797774024]}, {
       Rational[-\
622026106819002939430211490185828444950303810345820255336953986187201092370864\
835382530902005642173494751489530852540360625511690539801308436663932328084153\
74697057028983255634921442329108932751416044739347, 
         558662613249604235637407145928176875094841028912822509240909695503478\
507981427109306709317078022566949353690914334776128707395034082915743588469428\
3826521875772150478819944255058043424756217508641283539474], 
        Rational[-\
679134670258232556103764316468407982107911392299008640713789260682302577197268\
248177740633037733782887911464674499180236501159431608580010506796550514732842\
07467969293867310400957286926514901608575366263, 
         107393904967871682705805492083000290746935064367138781866654969217151\
312342828267587075351085245655679567355016773062206031691259994044683815002711\
48546120222382334287958275762092212923026994293898887012]}, {
       Rational[-\
204688802059499953852573510968739997103974100286547181741185196812197516088544\
010906474043709077155011313155198002760232633761924492576437707254958263652269\
80335982613871966673174259520337787127127325122055, 
         186220871083201411879135715309392291698280342970940836413636565167826\
169327142369768903105692674188983117896971444925376235798344694305247862823142\
7942173958590716826273314751686014474918739169547094513158], 
        Rational[-\
113835729653285148311173451877502056062220622250172719747770243367942135230099\
192501018964092013299725110354309597349559213300252627323946849428252408048292\
900904247007605029439845635708607045010757202041, 
         214787809935743365411610984166000581493870128734277563733309938434302\
624685656535174150702170491311359134710033546124412063382519988089367630005422\
97092240444764668575916551524184425846053988587797774024]}, {
       Rational[-\
605102871589692298979346312082242860075770911594313805667220781149117023525906\
100771838488450214748024119020723143204332467444620376363340477723680037911984\
88859304460839302942232604907148765709515243934285, 
         558662613249604235637407145928176875094841028912822509240909695503478\
507981427109306709317078022566949353690914334776128707395034082915743588469428\
3826521875772150478819944255058043424756217508641283539474], 
        Rational[-\
230731430920744021959495853551218564674277603167433706331060753459138450030768\
050447972487910055982834297291282586449241538215520491527492756382957530231850\
79667587930697471929293056786429938046733065057, 
         536969524839358413529027460415001453734675321835693909333274846085756\
561714141337935376755426228278397836775083865311030158456299970223419075013557\
4273060111191167143979137881046106461513497146949443506]}, {
       Rational[-\
297998751660076487790887534687743447099581924783995133866550584561293277057424\
189621210491634307338527963968819834731194393382165073371137461348465536237653\
91476850362079153561261097566637331265273141859762, 
         279331306624802117818703572964088437547420514456411254620454847751739\
253990713554653354658539011283474676845457167388064353697517041457871794234714\
1913260937886075239409972127529021712378108754320641769737], 
        Rational[-\
716496930924589551412285245735776888404656377837437190598235010753693244819570\
533977949868519038020613527827084469449576371188083323806461125395729441023074\
05942703837117717570280739857435761181011760307, 
         214787809935743365411610984166000581493870128734277563733309938434302\
624685656535174150702170491311359134710033546124412063382519988089367630005422\
97092240444764668575916551524184425846053988587797774024]}, {
       Rational[-\
294514411902684180596448093874644091217911802880128073856433295637107274317672\
022705208448296974457804085639284731994294888586459977130520461908744048810887\
54497493224379491379094119985566590052330741732877, 
         279331306624802117818703572964088437547420514456411254620454847751739\
253990713554653354658539011283474676845457167388064353697517041457871794234714\
1913260937886075239409972127529021712378108754320641769737], 
        Rational[-\
526473392353500586976451653210511334353891591764955393182153498546583593420224\
059099590949573837545653560155406335518005665752560593070132744754753796467521\
07748378330085852479441792957476386769958481831, 
         214787809935743365411610984166000581493870128734277563733309938434302\
624685656535174150702170491311359134710033546124412063382519988089367630005422\
97092240444764668575916551524184425846053988587797774024]}, {
       Rational[-\
292140397551460212957725051763001136912479454067981898439888671062274607758762\
177566533596243621203259910803354392402423165671901935148582658039565102909746\
00400568878770456934492791615980030877289988246926, 
         279331306624802117818703572964088437547420514456411254620454847751739\
253990713554653354658539011283474676845457167388064353697517041457871794234714\
1913260937886075239409972127529021712378108754320641769737], 
        Rational[-\
866672584503421786034825448556561705008919291658613243588889887285548245264661\
512269363254831187380888039244867249572720475391481004521814804456889214107121\
8748282857475889263616033117807895145906147281, 
         536969524839358413529027460415001453734675321835693909333274846085756\
561714141337935376755426228278397836775083865311030158456299970223419075013557\
4273060111191167143979137881046106461513497146949443506]}, {
       Rational[-\
290769458557291581593748440360155826614031789451818262752617961679808593734998\
542557211132014105682833768022677709386400929416138797941956760563216778828173\
34109419832549853298528091442620134459032808669207, 
         279331306624802117818703572964088437547420514456411254620454847751739\
253990713554653354658539011283474676845457167388064353697517041457871794234714\
1913260937886075239409972127529021712378108754320641769737], 
        Rational[-\
861036558211737216466303262645897241992926065560064157861245839964759510795298\
622024223429121952336348195415443562780621600019883891771614281354006811286093\
4582559126279759165274075193911799110743763975, 
         107393904967871682705805492083000290746935064367138781866654969217151\
312342828267587075351085245655679567355016773062206031691259994044683815002711\
48546120222382334287958275762092212923026994293898887012]}, {
       Rational[-\
290321553434910771620159675505382373105493323902373431269229473857772002324111\
080342133807332057432112551418733289860080204390735749275100647939636667597014\
80741055136948881876751504657987533228736562305403, 
         279331306624802117818703572964088437547420514456411254620454847751739\
253990713554653354658539011283474676845457167388064353697517041457871794234714\
1913260937886075239409972127529021712378108754320641769737], 0}, {
       Rational[-\
290769458557291581593748440360155826614031789451818262752617961679808593734998\
542557211132014105682833768022677709386400929416138797941956760563216778828173\
34109419832549853298528091442620134459032808669207, 
         279331306624802117818703572964088437547420514456411254620454847751739\
253990713554653354658539011283474676845457167388064353697517041457871794234714\
1913260937886075239409972127529021712378108754320641769737], Rational[
        8610365582117372164663032626458972419929260655600641578612458399647595\
107952986220242234291219523363481954154435627806216000198838917716142813540068\
112860934582559126279759165274075193911799110743763975, 
         107393904967871682705805492083000290746935064367138781866654969217151\
312342828267587075351085245655679567355016773062206031691259994044683815002711\
48546120222382334287958275762092212923026994293898887012]}, {
       Rational[-\
292140397551460212957725051763001136912479454067981898439888671062274607758762\
177566533596243621203259910803354392402423165671901935148582658039565102909746\
00400568878770456934492791615980030877289988246926, 
         279331306624802117818703572964088437547420514456411254620454847751739\
253990713554653354658539011283474676845457167388064353697517041457871794234714\
1913260937886075239409972127529021712378108754320641769737], Rational[
        8666725845034217860348254485565617050089192916586132435888898872855482\
452646615122693632548311873808880392448672495727204753914810045218148044568892\
141071218748282857475889263616033117807895145906147281, 
         536969524839358413529027460415001453734675321835693909333274846085756\
561714141337935376755426228278397836775083865311030158456299970223419075013557\
4273060111191167143979137881046106461513497146949443506]}, {
       Rational[-\
294514411902684180596448093874644091217911802880128073856433295637107274317672\
022705208448296974457804085639284731994294888586459977130520461908744048810887\
54497493224379491379094119985566590052330741732877, 
         279331306624802117818703572964088437547420514456411254620454847751739\
253990713554653354658539011283474676845457167388064353697517041457871794234714\
1913260937886075239409972127529021712378108754320641769737], Rational[
        5264733923535005869764516532105113343538915917649553931821534985465835\
934202240590995909495738375456535601554063355180056657525605930701327447547537\
9646752107748378330085852479441792957476386769958481831, 
         214787809935743365411610984166000581493870128734277563733309938434302\
624685656535174150702170491311359134710033546124412063382519988089367630005422\
97092240444764668575916551524184425846053988587797774024]}, {
       Rational[-\
297998751660076487790887534687743447099581924783995133866550584561293277057424\
189621210491634307338527963968819834731194393382165073371137461348465536237653\
91476850362079153561261097566637331265273141859762, 
         279331306624802117818703572964088437547420514456411254620454847751739\
253990713554653354658539011283474676845457167388064353697517041457871794234714\
1913260937886075239409972127529021712378108754320641769737], Rational[
        7164969309245895514122852457357768884046563778374371905982350107536932\
448195705339779498685190380206135278270844694495763711880833238064611253957294\
4102307405942703837117717570280739857435761181011760307, 
         214787809935743365411610984166000581493870128734277563733309938434302\
624685656535174150702170491311359134710033546124412063382519988089367630005422\
97092240444764668575916551524184425846053988587797774024]}, {
       Rational[-\
605102871589692298979346312082242860075770911594313805667220781149117023525906\
100771838488450214748024119020723143204332467444620376363340477723680037911984\
88859304460839302942232604907148765709515243934285, 
         558662613249604235637407145928176875094841028912822509240909695503478\
507981427109306709317078022566949353690914334776128707395034082915743588469428\
3826521875772150478819944255058043424756217508641283539474], Rational[
        2307314309207440219594958535512185646742776031674337063310607534591384\
500307680504479724879100559828342972912825864492415382155204915274927563829575\
3023185079667587930697471929293056786429938046733065057, 
         536969524839358413529027460415001453734675321835693909333274846085756\
561714141337935376755426228278397836775083865311030158456299970223419075013557\
4273060111191167143979137881046106461513497146949443506]}, {
       Rational[-\
204688802059499953852573510968739997103974100286547181741185196812197516088544\
010906474043709077155011313155198002760232633761924492576437707254958263652269\
80335982613871966673174259520337787127127325122055, 
         186220871083201411879135715309392291698280342970940836413636565167826\
169327142369768903105692674188983117896971444925376235798344694305247862823142\
7942173958590716826273314751686014474918739169547094513158], Rational[
        1138357296532851483111734518775020560622206222501727197477702433679421\
352300991925010189640920132997251103543095973495592133002526273239468494282524\
08048292900904247007605029439845635708607045010757202041, 
         214787809935743365411610984166000581493870128734277563733309938434302\
624685656535174150702170491311359134710033546124412063382519988089367630005422\
97092240444764668575916551524184425846053988587797774024]}, {
       Rational[-\
622026106819002939430211490185828444950303810345820255336953986187201092370864\
835382530902005642173494751489530852540360625511690539801308436663932328084153\
74697057028983255634921442329108932751416044739347, 
         558662613249604235637407145928176875094841028912822509240909695503478\
507981427109306709317078022566949353690914334776128707395034082915743588469428\
3826521875772150478819944255058043424756217508641283539474], Rational[
        6791346702582325561037643164684079821079113922990086407137892606823025\
771972682481777406330377337828879114646744991802365011594316085800105067965505\
1473284207467969293867310400957286926514901608575366263, 
         107393904967871682705805492083000290746935064367138781866654969217151\
312342828267587075351085245655679567355016773062206031691259994044683815002711\
48546120222382334287958275762092212923026994293898887012]}, {
       Rational[-\
104806933376922944648728978771858821354431504707302691297810260359769439933902\
379350708787885259821317177842575702549027140738178396836010683115671018552729\
24249137311720443529234097701564868398564386385580, 
         931104355416007059395678576546961458491401714854704182068182825839130\
846635711848844515528463370944915589484857224626881178991723471526239314115713\
971086979295358413136657375843007237459369584773547256579], Rational[
        1580520056702362937952783228372607856223302338918529583228438651639622\
865054293103052964319597892276364598769282397744183497971444338587582200503547\
67690388486947117589469010497428220973175360667973176089, 
         214787809935743365411610984166000581493870128734277563733309938434302\
624685656535174150702170491311359134710033546124412063382519988089367630005422\
97092240444764668575916551524184425846053988587797774024]}, {
       Rational[-\
317302884177905174875950392197878440984061286502149965597369857345121388188668\
400984663222474461757803531720863897975405828019606910543620918959082878950894\
34924069778460624608612273818081862378900352708880, 
         279331306624802117818703572964088437547420514456411254620454847751739\
253990713554653354658539011283474676845457167388064353697517041457871794234714\
1913260937886075239409972127529021712378108754320641769737], Rational[
        1804110199549372859506382469580344820813114278085113202242153062178867\
498515899561872672176026570464051734337779025592655220003419354959723708897690\
77610322896722804676116396788796436703965685699948271415, 
         214787809935743365411610984166000581493870128734277563733309938434302\
624685656535174150702170491311359134710033546124412063382519988089367630005422\
97092240444764668575916551524184425846053988587797774024]}, {
       Rational[-\
319730024497608088869658573893430753989550516708049016491322291520721860843941\
476312390329756803235746364126662505490394361890215991436537988238003055384016\
06070710359451671759759796800055042920090150458406, 
         279331306624802117818703572964088437547420514456411254620454847751739\
253990713554653354658539011283474676845457167388064353697517041457871794234714\
1913260937886075239409972127529021712378108754320641769737], Rational[
        1014273037152351624338498276842957216792981505478481608964466960463138\
025910134119154488267911900567728857541930419226123412704254195571335631798631\
66722154685862207455623340208563431129274235903525546763, 
         107393904967871682705805492083000290746935064367138781866654969217151\
312342828267587075351085245655679567355016773062206031691259994044683815002711\
48546120222382334287958275762092212923026994293898887012]}, {
       Rational[-\
643538277214691023564265724830576588866918115961167349949947096366499090943807\
197464062997158409372536007344711565373249170203360683686127617327413109863706\
81507758666286962544750238701514207050958271121391, 
         558662613249604235637407145928176875094841028912822509240909695503478\
507981427109306709317078022566949353690914334776128707395034082915743588469428\
3826521875772150478819944255058043424756217508641283539474], Rational[
        1126781122916818995567039848719266467182766679771624541724532264233850\
299669333491699500310951849847837881667252507714034845411925821150793549166772\
86280270657871727820969082852500680031068991506301359985, 
         107393904967871682705805492083000290746935064367138781866654969217151\
312342828267587075351085245655679567355016773062206031691259994044683815002711\
48546120222382334287958275762092212923026994293898887012]}, {
       Rational[-\
646953839775924475038366791126504241268681271347436007414827013092956574159133\
421865853932851635534403537415757997772743108657171307558590130858453117276511\
23949049513598658836473987492467064569774260864513, 
         558662613249604235637407145928176875094841028912822509240909695503478\
507981427109306709317078022566949353690914334776128707395034082915743588469428\
3826521875772150478819944255058043424756217508641283539474], Rational[
        3098752890291127792025736748832821721552435223644419986716448348490538\
335732373216956186122841756439790666784139847264811364934070149743656002707440\
3845156406388287150271975299304083590866529480574555534, 
         268484762419679206764513730207500726867337660917846954666637423042878\
280857070668967688377713114139198918387541932655515079228149985111709537506778\
7136530055595583571989568940523053230756748573474721753]}, {
       Rational[-\
649799559310640679320289619863601731886333298077323836407646422067694173501136\
290420764889297323924061501991447561959257572151519424503108756046328967441966\
43300186316824303776074240025475506101789189233053, 
         558662613249604235637407145928176875094841028912822509240909695503478\
507981427109306709317078022566949353690914334776128707395034082915743588469428\
3826521875772150478819944255058043424756217508641283539474], Rational[
        1352382778329247940436172909874532546544669199819201354243509919539412\
333058987114909995953144982451938512407416338223467391746718099758421249447599\
00416777396833796450171234131528888543857823967381585773, 
         107393904967871682705805492083000290746935064367138781866654969217151\
312342828267587075351085245655679567355016773062206031691259994044683815002711\
48546120222382334287958275762092212923026994293898887012]}, {
       Rational[-\
108691758012219722755818534078027511035631734624198393072476484341064386592894\
596289466002501656948411071636240486562325057936310492773768173429974359753981\
21981369369626370340550521983081147308809300691630, 
         931104355416007059395678576546961458491401714854704182068182825839130\
846635711848844515528463370944915589484857224626881178991723471526239314115713\
971086979295358413136657375843007237459369584773547256579], Rational[
        1465390813529024446094017820359672101745814909844352334080129432413799\
288450009326544408578460373282128969739383620490968859104054476173280536574507\
84075193289982521755304218585467635142195731922895371075, 
         107393904967871682705805492083000290746935064367138781866654969217151\
312342828267587075351085245655679567355016773062206031691259994044683815002711\
48546120222382334287958275762092212923026994293898887012]}, {
       Rational[-\
109011200852050247749702340260880664317760602997424530798741381871643359902596\
201147429414678039366603663813912222442861642726280631505283262470128959818125\
88633469242718867457339899655441045887166160936065, 
         931104355416007059395678576546961458491401714854704182068182825839130\
846635711848844515528463370944915589484857224626881178991723471526239314115713\
971086979295358413136657375843007237459369584773547256579], Rational[
        3156997739005128524659470042624039158620921678218057519783307580558535\
926715855752491902942469782776776218004182614658580340545867113509575211748512\
00494994450058937111480281642191013895947731026728027543, 
         214787809935743365411610984166000581493870128734277563733309938434302\
624685656535174150702170491311359134710033546124412063382519988089367630005422\
97092240444764668575916551524184425846053988587797774024]}, {
       Rational[-\
218532561165653416000967438518561503669211159457882212503926397926922886399944\
039251641835467630786722722434734957620190474303911596883655399790775788054113\
96822201569670210478440355091218292463018105387463, 
         186220871083201411879135715309392291698280342970940836413636565167826\
169327142369768903105692674188983117896971444925376235798344694305247862823142\
7942173958590716826273314751686014474918739169547094513158], Rational[
        3383371803138958948373115011331802893723850054457209558507522490185012\
772619174549983458468954581315870077515832162248414260492746614750868868357073\
70879341804789669879607689131383701505085019305145323747, 
         214787809935743365411610984166000581493870128734277563733309938434302\
624685656535174150702170491311359134710033546124412063382519988089367630005422\
97092240444764668575916551524184425846053988587797774024]}, {
       Rational[-\
328389886048381942726221764998779593908232913352355646394221065750381929478306\
515590785566521960450937396255707478101505481603978371711620725287498023888759\
53027967864041250245164312812085646312764964658631, 
         279331306624802117818703572964088437547420514456411254620454847751739\
253990713554653354658539011283474676845457167388064353697517041457871794234714\
1913260937886075239409972127529021712378108754320641769737], Rational[
        4512335640265411032548226442974137542739200839850244346389583718559770\
096418907954888234136636785679926882585643527184213382567800487796164887011022\
8851360844594008137458587552607166174237550901483016569, 
         268484762419679206764513730207500726867337660917846954666637423042878\
280857070668967688377713114139198918387541932655515079228149985111709537506778\
7136530055595583571989568940523053230756748573474721753]}, {
       Rational[-\
109607047170480833617363929119187646697054305513669656852406578031753310191151\
949699107780773356537897545787271454563420204359819614393285271554300030318293\
91487845439918318630612622021889401407370228463512, 
         931104355416007059395678576546961458491401714854704182068182825839130\
846635711848844515528463370944915589484857224626881178991723471526239314115713\
971086979295358413136657375843007237459369584773547256579], Rational[
        3836456976150101659716526427928372937848190193422609784164704252839105\
462868981495290474820148457954358326386076744181867350391777606521811198188657\
78367332841626454575470480585527238325273336990838326521, 
         214787809935743365411610984166000581493870128734277563733309938434302\
624685656535174150702170491311359134710033546124412063382519988089367630005422\
97092240444764668575916551524184425846053988587797774024]}, {
       Rational[-\
658206046985660704577454995590753799342722500521547278159966592949483986863903\
606202723210930291436079234781714835168610777304552093995459246118750011893560\
08735510284642277554480059811257801238379697638395, 
         558662613249604235637407145928176875094841028912822509240909695503478\
507981427109306709317078022566949353690914334776128707395034082915743588469428\
3826521875772150478819944255058043424756217508641283539474], Rational[
        5078886493891343269146599469182474331907601007505392630206769869205253\
430017909628637766388927431191002039076263827195439553092491456579125405703709\
7119609039362612299801536473147974650225643629412570678, 
         268484762419679206764513730207500726867337660917846954666637423042878\
280857070668967688377713114139198918387541932655515079228149985111709537506778\
7136530055595583571989568940523053230756748573474721753]}, {
       Rational[-\
329242298583568498155954861650662364609010902636741791847325986783566044537311\
983286000629073704675076273357011349597741055218044359027445724815914769410654\
63729640527463661532842698502205256053792117445442, 
         279331306624802117818703572964088437547420514456411254620454847751739\
253990713554653354658539011283474676845457167388064353697517041457871794234714\
1913260937886075239409972127529021712378108754320641769737], Rational[
        1072449748659174843015731958906239395994107484348176719096057935327801\
620480124058800987583428588886027906031321202918705180137138666489440750817039\
40787750843296358503242958614500739399783964832659196727, 
         536969524839358413529027460415001453734675321835693909333274846085756\
561714141337935376755426228278397836775083865311030158456299970223419075013557\
4273060111191167143979137881046106461513497146949443506]}, {
       Rational[-\
100372470373406352908333676004592076496836938655198264722815547723034570383530\
144186387154907781780093579358387101205231745027068323872193481563435375951343\
75476522482898593655157814911628129675544169461644, 
         931104355416007059395678576546961458491401714854704182068182825839130\
846635711848844515528463370944915589484857224626881178991723471526239314115713\
971086979295358413136657375843007237459369584773547256579], 
        Rational[-\
428945801400514674864331526783668411708071058117353702069309676825259102416942\
570643207872468518670109676289837454333955903019724221597128814435936303538648\
498137685062183902455210303290997359002265747613, 
         214787809935743365411610984166000581493870128734277563733309938434302\
624685656535174150702170491311359134710033546124412063382519988089367630005422\
97092240444764668575916551524184425846053988587797774024]}, {
       Rational[-\
200648413833025096528291804683027739368524818498925659314895724617128213641684\
934959041415527194203450241595732237026395145691068852056066147140050669375825\
68448341322886511720720257747493468518324063382463, 
         186220871083201411879135715309392291698280342970940836413636565167826\
169327142369768903105692674188983117896971444925376235798344694305247862823142\
7942173958590716826273314751686014474918739169547094513158], 
        Rational[-\
406207742835057926457326145660015014350578189487840430264623330069754899625458\
126191447384612598126610948879355950263652795880342448503884486371397829239999\
002089796111592655746277202410469741601246647477, 
         214787809935743365411610984166000581493870128734277563733309938434302\
624685656535174150702170491311359134710033546124412063382519988089367630005422\
97092240444764668575916551524184425846053988587797774024]}, {
       Rational[-\
300679436108555150553878542549967535661757456237463738571537537435210108700854\
434500417015769236413713256575103125475055280474898973315238243564874160839603\
84083123936331794280810711840649440163624858806574, 
         279331306624802117818703572964088437547420514456411254620454847751739\
253990713554653354658539011283474676845457167388064353697517041457871794234714\
1913260937886075239409972127529021712378108754320641769737], 
        Rational[-\
191735379366069936819556298209121305948879520083258414591606115252866356486674\
956098237209362428381268035153745373312968622404082864289913898066986175537330\
857890830061319803851925543164154673654682577563, 
         107393904967871682705805492083000290746935064367138781866654969217151\
312342828267587075351085245655679567355016773062206031691259994044683815002711\
48546120222382334287958275762092212923026994293898887012]}, {
       Rational[-\
300230514036816366293887622635375224951507130198439591919714178197353819218367\
176184732030746674023840699008568326462508105490928088121024358667724361634158\
38001852365256637159741679640183666932605163681643, 
         279331306624802117818703572964088437547420514456411254620454847751739\
253990713554653354658539011283474676845457167388064353697517041457871794234714\
1913260937886075239409972127529021712378108754320641769737], 
        Rational[-\
360735552741198485728956563846746195839470136039595047108936291279042440061814\
852040836832888984709008529853553260005717180395229388422618071064010661426253\
270022979073009161134281256514286997550844418701, 
         214787809935743365411610984166000581493870128734277563733309938434302\
624685656535174150702170491311359134710033546124412063382519988089367630005422\
97092240444764668575916551524184425846053988587797774024]}, {
       Rational[-\
199742990679187958192057296254851260954032238003679525849908759730324831765314\
810955509339945509072801623008088886686955382941465626732898645859621992169142\
13158333159588967103876640967978295374394567043577, 
         186220871083201411879135715309392291698280342970940836413636565167826\
169327142369768903105692674188983117896971444925376235798344694305247862823142\
7942173958590716826273314751686014474918739169547094513158], 
        Rational[-\
169001403931964495589220910613040773237925905672824355303854186213277395541819\
928211304484673533682745144844958239453680294655577708069296509915728946134654\
325325087375295561592744412409565548144464943049, 
         107393904967871682705805492083000290746935064367138781866654969217151\
312342828267587075351085245655679567355016773062206031691259994044683815002711\
48546120222382334287958275762092212923026994293898887012]}, {
       Rational[-\
996051623152779783240711106026484910022739909783282298511691857492238501263239\
243867254644766788020114783950824670988758455071673870195659723771663773174229\
1433997919719940876576734636960761079759949457238, 
         931104355416007059395678576546961458491401714854704182068182825839130\
846635711848844515528463370944915589484857224626881178991723471526239314115713\
971086979295358413136657375843007237459369584773547256579], 
        Rational[-\
315273175269847004921857344190240464404858250670368150296857218673231434097139\
943312799447433602066003323409627669442670497855674362775247636259170138054369\
826673506079257880308289505676654526956211889195, 
         214787809935743365411610984166000581493870128734277563733309938434302\
624685656535174150702170491311359134710033546124412063382519988089367630005422\
97092240444764668575916551524184425846053988587797774024]}, {
       Rational[-\
297812436704387492030114863831153991522720829203111413093633304616842361830223\
173793560385200530454515186048561406543675567950237146446752193474617113263453\
78387592888472422569951796786497844067243427167333, 
         279331306624802117818703572964088437547420514456411254620454847751739\
253990713554653354658539011283474676845457167388064353697517041457871794234714\
1913260937886075239409972127529021712378108754320641769737], 
        Rational[-\
292547261400331833784232672596774946452165856931043356152507709987218620615404\
965376017079299883059346932175959017905118206776229723060705930453035246126884\
310239584630763618159416352972040370103837431993, 
         214787809935743365411610984166000581493870128734277563733309938434302\
624685656535174150702170491311359134710033546124412063382519988089367630005422\
97092240444764668575916551524184425846053988587797774024]}, {
       Rational[-\
296577968386602471464279687183329783382669704154243564955376376045728167066582\
386315091033082240550147034945354683449569810480549706691037029085566236344962\
97007780789123342821189144786602801197718169722492, 
         279331306624802117818703572964088437547420514456411254620454847751739\
253990713554653354658539011283474676845457167388064353697517041457871794234714\
1913260937886075239409972127529021712378108754320641769737], 
        Rational[-\
134912807818662110417469684308665562818483881112117352623083566676566994381605\
208400816795000920346438905146326136844185799824659426796338690860560395755352\
006783005588405284668979467994925247576139351075, 
         107393904967871682705805492083000290746935064367138781866654969217151\
312342828267587075351085245655679567355016773062206031691259994044683815002711\
48546120222382334287958275762092212923026994293898887012]}, {
       Rational[-\
590153643908958480184259655176320165001330897963987363655624400524182868892370\
263569049667548743928086319853444727518357901825783542188449207118612548836879\
93147193095322170913193182551957585893297997584015, 
         558662613249604235637407145928176875094841028912822509240909695503478\
507981427109306709317078022566949353690914334776128707395034082915743588469428\
3826521875772150478819944255058043424756217508641283539474], 
        Rational[-\
123554362900355142129383237757634204283514395057480786301091952272142675945275\
573814199638859481216148349394310749818083954830826194682978484261992534201509\
111850145694362166248512162341621269529897670891, 
         107393904967871682705805492083000290746935064367138781866654969217151\
312342828267587075351085245655679567355016773062206031691259994044683815002711\
48546120222382334287958275762092212923026994293898887012]}, {
       Rational[-\
586526780238228197757567823598315088620460014159320770179630512179286713057621\
327785884871896774313223716442030458843014918274561256572478726881960916061359\
46514698819543088292905303384470275570119125293467, 
         558662613249604235637407145928176875094841028912822509240909695503478\
507981427109306709317078022566949353690914334776128707395034082915743588469428\
3826521875772150478819944255058043424756217508641283539474], 
        Rational[-\
560992605058418757959869674135005636388713985636116105289331703288591550580542\
288796323875408449919484231480932321553862448851992157347381013387584284717860\
61795644597722121827446709256874273482357895663, 
         536969524839358413529027460415001453734675321835693909333274846085756\
561714141337935376755426228278397836775083865311030158456299970223419075013557\
4273060111191167143979137881046106461513497146949443506]}, {
       Rational[-\
582155733861234951224059529327321370042552445296328925121593441715405704042245\
100619641843371450497005234505492947812209956512139725468300548222796929103360\
59204414623422880161186216109788093080756842408405, 
         558662613249604235637407145928176875094841028912822509240909695503478\
507981427109306709317078022566949353690914334776128707395034082915743588469428\
3826521875772150478819944255058043424756217508641283539474], 
        Rational[-\
100845544191681092387985456606640821939014871081099970187557959167109932414969\
548270917309861997034389689992022867951527219480023481272551954697333586129856\
655257177414103079436951793846603256965518846691, 
         107393904967871682705805492083000290746935064367138781866654969217151\
312342828267587075351085245655679567355016773062206031691259994044683815002711\
48546120222382334287958275762092212923026994293898887012]}, {
       Rational[-\
961466804145035672584413530939621081947022428534276062009020215726373292794886\
758945784016918232138853050261393887498765808319918362443090194080740873367327\
9960135577800440708212506817964955641688332196964, 
         931104355416007059395678576546961458491401714854704182068182825839130\
846635711848844515528463370944915589484857224626881178991723471526239314115713\
971086979295358413136657375843007237459369584773547256579], 
        Rational[-\
894959240042573396202347134725893072996279544031879154603023859715930262384061\
228071489841436538871296493953890836229066653172420658658542473186720873087303\
18898753458274293417775881773345445773863430835, 
         107393904967871682705805492083000290746935064367138781866654969217151\
312342828267587075351085245655679567355016773062206031691259994044683815002711\
48546120222382334287958275762092212923026994293898887012]}, {
       Rational[-\
950797361756668035772727819611200791538997494923407456100055126541431738480911\
282180133848547344177075549286184424085757636582059636419678395477851570862532\
6639833001757974643339655534256163079530232264704, 
         931104355416007059395678576546961458491401714854704182068182825839130\
846635711848844515528463370944915589484857224626881178991723471526239314115713\
971086979295358413136657375843007237459369584773547256579], 
        Rational[-\
156302066025485679958523982176473704602792970094846891430311436656753920177082\
412178239070620969725410753542812114902529632764249482030452468926979590624913\
169113131438991560667070810484077116379835179409, 
         214787809935743365411610984166000581493870128734277563733309938434302\
624685656535174150702170491311359134710033546124412063382519988089367630005422\
97092240444764668575916551524184425846053988587797774024]}, {
       Rational[-\
937729316454341969089346036758736179333486934500814154741337658701461337220658\
138760361986496592370283095410615205025689201904738391194806334171487133099456\
0162543730381760819069030271550744039854502353928, 
         931104355416007059395678576546961458491401714854704182068182825839130\
846635711848844515528463370944915589484857224626881178991723471526239314115713\
971086979295358413136657375843007237459369584773547256579], 
        Rational[-\
133630955597129819616169866440767165411501033766881013079623833330679447757699\
187552282602577127189641100244293964219476113241893860965986054638024522240821\
086935620325348504805460055815775199491570853679, 
         214787809935743365411610984166000581493870128734277563733309938434302\
624685656535174150702170491311359134710033546124412063382519988089367630005422\
97092240444764668575916551524184425846053988587797774024]}, {
       Rational[-\
552922700807654843561410403798825919086090737897456358721978846871199266975328\
865773882141794968758253608215440626102547790944312887455162678277967387701422\
44208094625071430661874630140724311606858820151641, 
         558662613249604235637407145928176875094841028912822509240909695503478\
507981427109306709317078022566949353690914334776128707395034082915743588469428\
3826521875772150478819944255058043424756217508641283539474], 
        Rational[-\
555064118520109625467925016755954023198436682021324855891109752513631271248287\
516405803192265378208004140264193035597126251910119452975961931397922795419702\
45116813516752643292316273397020986730524082287, 
         107393904967871682705805492083000290746935064367138781866654969217151\
312342828267587075351085245655679567355016773062206031691259994044683815002711\
48546120222382334287958275762092212923026994293898887012]}, {
       Rational[-\
540861915770443895558301166249988958940188279043651474142453377742883931870510\
504143254465279896280834144119590321369264525657520586809057258884575210870153\
30589711605971191820299256307573141899290636664331, 
         558662613249604235637407145928176875094841028912822509240909695503478\
507981427109306709317078022566949353690914334776128707395034082915743588469428\
3826521875772150478819944255058043424756217508641283539474], 
        Rational[-\
885875117222936411915405279330338618691034497611608577998235375257130459732200\
514326506689399619764305608651944085206820111402575343964574457889159122677294\
87457660942405625017831244855310790064399536735, 
         214787809935743365411610984166000581493870128734277563733309938434302\
624685656535174150702170491311359134710033546124412063382519988089367630005422\
97092240444764668575916551524184425846053988587797774024]}, {
       Rational[-\
526872361497791103284033188103277933193678585382483230604829224326295539247155\
844272218706886268703167845515432532157226113350835472249306188306580862478602\
23902909433999018195788905793579285095322117655639, 
         558662613249604235637407145928176875094841028912822509240909695503478\
507981427109306709317078022566949353690914334776128707395034082915743588469428\
3826521875772150478819944255058043424756217508641283539474], 
        Rational[-\
167432623042719526721475141433169627687128167970728486048966430713974371506710\
976776119040915042680905580199300362070757424683725698024437405263953170789334\
63840893592788800493428004496589241195539906927, 
         536969524839358413529027460415001453734675321835693909333274846085756\
561714141337935376755426228278397836775083865311030158456299970223419075013557\
4273060111191167143979137881046106461513497146949443506]}, {
       Rational[-\
863660880205016221169262787706855444130845130446311564283313991763259052834200\
501942847028257367240575461347168212640772536147800067874532259323818819839754\
9410214812011824600659564732610839313201658765338, 
         931104355416007059395678576546961458491401714854704182068182825839130\
846635711848844515528463370944915589484857224626881178991723471526239314115713\
971086979295358413136657375843007237459369584773547256579], 
        Rational[-\
490837099261680381765974140002403104518383141141709054633933071625041141271302\
160918483362640581199976573022159159712602855515790441790476550412209429301440\
71821263998626943735026898296948768346878823117, 
         214787809935743365411610984166000581493870128734277563733309938434302\
624685656535174150702170491311359134710033546124412063382519988089367630005422\
97092240444764668575916551524184425846053988587797774024]}, {
       Rational[-\
512766892527662250109558125832067243923916677173774502226016047467994658417303\
609955026080674631881995125276495651223230127978750142379237956440959150030689\
69473598779838086376334073041110668802310669348749, 
         558662613249604235637407145928176875094841028912822509240909695503478\
507981427109306709317078022566949353690914334776128707395034082915743588469428\
3826521875772150478819944255058043424756217508641283539474], 
        Rational[-\
323821131858310685013803742390156902738679551799568710149735830109015773444391\
383178407652364048911247520131866604501914580240295434486411656356819486968908\
33631644007633290358959158690770938218524530999, 
         214787809935743365411610984166000581493870128734277563733309938434302\
624685656535174150702170491311359134710033546124412063382519988089367630005422\
97092240444764668575916551524184425846053988587797774024]}, {
       Rational[-\
509742005752334133936829575642969881835254601147830649522975591624071876453002\
846253068870758761893477232582351046843199504055258471244614728390041765800674\
82829702827971429133213468824685835637821965771059, 
         558662613249604235637407145928176875094841028912822509240909695503478\
507981427109306709317078022566949353690914334776128707395034082915743588469428\
3826521875772150478819944255058043424756217508641283539474], 
        Rational[-\
805716048444998673679216090214351533460642009329194932829783236043119680751340\
717580172555693740932254025991520909462811108114171858922913170571692111508116\
6847275752332285995195174511653022133755257693, 
         107393904967871682705805492083000290746935064367138781866654969217151\
312342828267587075351085245655679567355016773062206031691259994044683815002711\
48546120222382334287958275762092212923026994293898887012]}, {
       Rational[-\
254383527593842349556740699724325640284270994771943801876654327832337084491809\
907497582401883004397243875619112991675838043818940805680361558635043432824921\
70828029676567390298551999387496148409378902736928, 
         279331306624802117818703572964088437547420514456411254620454847751739\
253990713554653354658539011283474676845457167388064353697517041457871794234714\
1913260937886075239409972127529021712378108754320641769737], 0}, {
       Rational[-\
509742005752334133936829575642969881835254601147830649522975591624071876453002\
846253068870758761893477232582351046843199504055258471244614728390041765800674\
82829702827971429133213468824685835637821965771059, 
         558662613249604235637407145928176875094841028912822509240909695503478\
507981427109306709317078022566949353690914334776128707395034082915743588469428\
3826521875772150478819944255058043424756217508641283539474], Rational[
        8057160484449986736792160902143515334606420093291949328297832360431196\
807513407175801725556937409322540259915209094628111081141718589229131705716921\
115081166847275752332285995195174511653022133755257693, 
         107393904967871682705805492083000290746935064367138781866654969217151\
312342828267587075351085245655679567355016773062206031691259994044683815002711\
48546120222382334287958275762092212923026994293898887012]}, {
       Rational[-\
512766892527662250109558125832067243923916677173774502226016047467994658417303\
609955026080674631881995125276495651223230127978750142379237956440959150030689\
69473598779838086376334073041110668802310669348749, 
         558662613249604235637407145928176875094841028912822509240909695503478\
507981427109306709317078022566949353690914334776128707395034082915743588469428\
3826521875772150478819944255058043424756217508641283539474], Rational[
        3238211318583106850138037423901569027386795517995687101497358301090157\
734443913831784076523640489112475201318666045019145802402954344864116563568194\
8696890833631644007633290358959158690770938218524530999, 
         214787809935743365411610984166000581493870128734277563733309938434302\
624685656535174150702170491311359134710033546124412063382519988089367630005422\
97092240444764668575916551524184425846053988587797774024]}, {
       Rational[-\
863660880205016221169262787706855444130845130446311564283313991763259052834200\
501942847028257367240575461347168212640772536147800067874532259323818819839754\
9410214812011824600659564732610839313201658765338, 
         931104355416007059395678576546961458491401714854704182068182825839130\
846635711848844515528463370944915589484857224626881178991723471526239314115713\
971086979295358413136657375843007237459369584773547256579], Rational[
        4908370992616803817659741400024031045183831411417090546339330716250411\
412713021609184833626405811999765730221591597126028555157904417904765504122094\
2930144071821263998626943735026898296948768346878823117, 
         214787809935743365411610984166000581493870128734277563733309938434302\
624685656535174150702170491311359134710033546124412063382519988089367630005422\
97092240444764668575916551524184425846053988587797774024]}, {
       Rational[-\
526872361497791103284033188103277933193678585382483230604829224326295539247155\
844272218706886268703167845515432532157226113350835472249306188306580862478602\
23902909433999018195788905793579285095322117655639, 
         558662613249604235637407145928176875094841028912822509240909695503478\
507981427109306709317078022566949353690914334776128707395034082915743588469428\
3826521875772150478819944255058043424756217508641283539474], Rational[
        1674326230427195267214751414331696276871281679707284860489664307139743\
715067109767761190409150426809055801993003620707574246837256980244374052639531\
7078933463840893592788800493428004496589241195539906927, 
         536969524839358413529027460415001453734675321835693909333274846085756\
561714141337935376755426228278397836775083865311030158456299970223419075013557\
4273060111191167143979137881046106461513497146949443506]}, {
       Rational[-\
540861915770443895558301166249988958940188279043651474142453377742883931870510\
504143254465279896280834144119590321369264525657520586809057258884575210870153\
30589711605971191820299256307573141899290636664331, 
         558662613249604235637407145928176875094841028912822509240909695503478\
507981427109306709317078022566949353690914334776128707395034082915743588469428\
3826521875772150478819944255058043424756217508641283539474], Rational[
        8858751172229364119154052793303386186910344976116085779982353752571304\
597322005143265066893996197643056086519440852068201114025753439645744578891591\
2267729487457660942405625017831244855310790064399536735, 
         214787809935743365411610984166000581493870128734277563733309938434302\
624685656535174150702170491311359134710033546124412063382519988089367630005422\
97092240444764668575916551524184425846053988587797774024]}, {
       Rational[-\
552922700807654843561410403798825919086090737897456358721978846871199266975328\
865773882141794968758253608215440626102547790944312887455162678277967387701422\
44208094625071430661874630140724311606858820151641, 
         558662613249604235637407145928176875094841028912822509240909695503478\
507981427109306709317078022566949353690914334776128707395034082915743588469428\
3826521875772150478819944255058043424756217508641283539474], Rational[
        5550641185201096254679250167559540231984366820213248558911097525136312\
712482875164058031922653782080041402641930355971262519101194529759619313979227\
9541970245116813516752643292316273397020986730524082287, 
         107393904967871682705805492083000290746935064367138781866654969217151\
312342828267587075351085245655679567355016773062206031691259994044683815002711\
48546120222382334287958275762092212923026994293898887012]}, {
       Rational[-\
937729316454341969089346036758736179333486934500814154741337658701461337220658\
138760361986496592370283095410615205025689201904738391194806334171487133099456\
0162543730381760819069030271550744039854502353928, 
         931104355416007059395678576546961458491401714854704182068182825839130\
846635711848844515528463370944915589484857224626881178991723471526239314115713\
971086979295358413136657375843007237459369584773547256579], Rational[
        1336309555971298196161698664407671654115010337668810130796238333306794\
477576991875522826025771271896411002442939642194761132418938609659860546380245\
22240821086935620325348504805460055815775199491570853679, 
         214787809935743365411610984166000581493870128734277563733309938434302\
624685656535174150702170491311359134710033546124412063382519988089367630005422\
97092240444764668575916551524184425846053988587797774024]}, {
       Rational[-\
950797361756668035772727819611200791538997494923407456100055126541431738480911\
282180133848547344177075549286184424085757636582059636419678395477851570862532\
6639833001757974643339655534256163079530232264704, 
         931104355416007059395678576546961458491401714854704182068182825839130\
846635711848844515528463370944915589484857224626881178991723471526239314115713\
971086979295358413136657375843007237459369584773547256579], Rational[
        1563020660254856799585239821764737046027929700948468914303114366567539\
201770824121782390706209697254107535428121149025296327642494820304524689269795\
90624913169113131438991560667070810484077116379835179409, 
         214787809935743365411610984166000581493870128734277563733309938434302\
624685656535174150702170491311359134710033546124412063382519988089367630005422\
97092240444764668575916551524184425846053988587797774024]}, {
       Rational[-\
961466804145035672584413530939621081947022428534276062009020215726373292794886\
758945784016918232138853050261393887498765808319918362443090194080740873367327\
9960135577800440708212506817964955641688332196964, 
         931104355416007059395678576546961458491401714854704182068182825839130\
846635711848844515528463370944915589484857224626881178991723471526239314115713\
971086979295358413136657375843007237459369584773547256579], Rational[
        8949592400425733962023471347258930729962795440318791546030238597159302\
623840612280714898414365388712964939538908362290666531724206586585424731867208\
7308730318898753458274293417775881773345445773863430835, 
         107393904967871682705805492083000290746935064367138781866654969217151\
312342828267587075351085245655679567355016773062206031691259994044683815002711\
48546120222382334287958275762092212923026994293898887012]}, {
       Rational[-\
582155733861234951224059529327321370042552445296328925121593441715405704042245\
100619641843371450497005234505492947812209956512139725468300548222796929103360\
59204414623422880161186216109788093080756842408405,
[truncated: 3,190,375 more chars]
